# Supplementary material for: 2-Methyl-1-(phenyl­sulfon­yl)naphtho[2,1-b]furan
Source: Acta Crystallogr Sect E Struct Rep Online. 2008 Mar 20;64(Pt 4):o727. doi: 10.1107/S1600536808007046 (PMC2961025; doi:10.1107/S1600536808007046)
Supplement: Supplementary file 2 [file e-64-0o727-Isup2.hkl]

# 
# h,k,l, Fc-squared, Fo-squared, sigma(Fo-squared) and status flag 
# 
data_I
_shelx_title ' 08-A IN P2(1)/N' 
_shelx_refln_list_code          4 
_shelx_F_calc_maximum      131.98 
_exptl_crystal_F_000       672.00 
_reflns_d_resolution_high  0.7828 
 
loop_ 
 _symmetry_equiv_pos_as_xyz 
 'x, y, z' 
 '-x+1/2, y+1/2, -z+1/2' 
 '-x, -y, -z' 
 'x-1/2, -y-1/2, z-1/2' 
 
_cell_length_a    10.7175 
_cell_length_b     7.7972 
_cell_length_c    18.0488 
_cell_angle_alpha  90.000 
_cell_angle_beta   97.797 
_cell_angle_gamma  90.000 
 
_shelx_F_squared_multiplier     1.000 
 
loop_ 
 _refln_index_h 
 _refln_index_k 
 _refln_index_l 
 _refln_F_squared_calc 
 _refln_F_squared_meas 
 _refln_F_squared_sigma 
 _refln_observed_status 
   2   0   0     1279.04     1249.72     33.35 o 
   4   0   0      552.53      492.53     11.10 o 
   6   0   0     1711.11     1958.63     70.12 o 
   8   0   0      119.09      123.20      3.86 o 
  10   0   0      206.16      208.70      8.93 o 
  12   0   0      461.28      430.66     13.74 o 
   1   1   0      565.57      568.18      5.77 o 
   2   1   0     1351.05     1407.07     13.18 o 
   3   1   0     3001.89     2879.49     34.67 o 
   4   1   0      199.88      207.92      2.32 o 
   5   1   0     5101.48     5477.68     61.96 o 
   6   1   0      376.12      359.73     10.08 o 
   7   1   0     1646.32     1602.12     15.37 o 
   8   1   0      222.54      202.28      8.15 o 
   9   1   0      432.03      420.09     14.63 o 
  10   1   0      159.71      142.97      5.33 o 
  11   1   0        8.38        6.56      2.78 o 
  12   1   0        0.22       -3.81      2.55 o 
  13   1   0        7.05        7.60      4.11 o 
   0   2   0     9178.39     8778.63     35.26 o 
   2   2   0    17419.41    17534.24    225.21 o 
   3   2   0        3.77       11.57      0.80 o 
   4   2   0     1084.17     1155.48     14.08 o 
   5   2   0     3048.21     3145.57     37.57 o 
   6   2   0      239.99      254.00      3.89 o 
   7   2   0      156.47      176.47      3.86 o 
   8   2   0       32.93       38.73      2.40 o 
   9   2   0        3.32        3.04      1.62 o 
  10   2   0       54.34       44.81      4.94 o 
  11   2   0      124.86      116.51      7.54 o 
  12   2   0        8.90        7.69      3.11 o 
  13   2   0      119.38      123.87      6.12 o 
   1   3   0       69.18       57.55      1.58 o 
   2   3   0     1846.98     1821.95      9.37 o 
   3   3   0     3276.71     3555.27     19.16 o 
   4   3   0     1055.74      988.34      5.77 o 
   5   3   0       42.56       29.96      1.40 o 
   6   3   0      443.11      449.36      5.81 o 
   7   3   0        3.48        3.08      1.44 o 
   8   3   0     1690.53     1635.44     23.01 o 
   9   3   0       53.47       61.20      3.03 o 
  10   3   0      396.50      384.01     14.10 o 
  11   3   0       75.60       81.50      4.73 o 
  12   3   0      146.09      163.57      6.74 o 
   0   4   0      466.61      445.17      8.15 o 
   1   4   0      131.03      183.67      5.03 o 
   2   4   0     4665.36     4759.36    140.10 o 
   3   4   0     6489.38     6733.71     28.97 o 
   4   4   0       10.85       14.56      1.24 o 
   5   4   0      372.42      393.35      5.54 o 
   6   4   0       20.23       19.84      2.04 o 
   7   4   0       22.25       24.18      2.24 o 
   8   4   0      170.11      172.82      5.99 o 
   9   4   0       58.19       65.31      3.20 o 
  10   4   0        3.66        2.43      2.11 o 
  11   4   0       35.76       36.65      3.28 o 
  12   4   0        1.57       -2.13      2.97 o 
   1   5   0      238.62      238.96      3.93 o 
   2   5   0      120.63      113.68      4.44 o 
   3   5   0     1066.68     1043.89     19.03 o 
   4   5   0      588.41      600.06      8.88 o 
   5   5   0      301.85      272.03      7.99 o 
   6   5   0      142.91      136.04      3.88 o 
   7   5   0      694.78      679.04     12.80 o 
   8   5   0      144.11      152.28      4.54 o 
   9   5   0       49.54       55.06      3.86 o 
  10   5   0      439.55      439.89      7.97 o 
  11   5   0       27.75       35.86      3.47 o 
   0   6   0      892.41      774.10      9.58 o 
   1   6   0      358.40      344.51      5.97 o 
   2   6   0      874.74      873.01     20.53 o 
   3   6   0      383.41      386.88      5.80 o 
   4   6   0      448.35      466.39      8.56 o 
   5   6   0      253.32      248.18      6.64 o 
   6   6   0        1.06        2.21      1.93 o 
   7   6   0       35.65       39.18      2.98 o 
   8   6   0       24.25       34.74      3.05 o 
   9   6   0        1.77        4.67      2.30 o 
  10   6   0       70.06       61.83      3.90 o 
   1   7   0      237.66      234.14      5.38 o 
   2   7   0      462.35      425.01     13.04 o 
   3   7   0      109.85      101.30      4.51 o 
   4   7   0        1.73        3.46      2.70 o 
   5   7   0      878.29      811.55     24.14 o 
   6   7   0        0.02       -2.56      2.62 o 
   7   7   0      171.09      167.71     10.70 o 
   8   7   0        4.12        3.01      5.42 o 
   9   7   0       43.62       54.31      3.83 o 
   0   8   0      567.44      549.86      9.70 o 
   1   8   0        3.95        1.48      1.80 o 
   2   8   0      263.43      259.56      7.21 o 
   3   8   0      220.34      216.30      6.97 o 
   4   8   0       32.57       34.64     10.47 o 
   5   8   0      135.91      135.10      6.05 o 
   6   8   0       36.78       46.44      4.58 o 
   7   8   0       11.25        7.36      4.29 o 
   8   8   0        8.91        7.12      3.29 o 
   1   9   0        5.02       10.50      3.02 o 
   2   9   0        4.28        2.30      2.99 o 
   3   9   0       60.72       67.88      4.06 o 
   4   9   0       46.79       50.46      3.78 o 
   5   9   0        6.53        8.24      2.72 o 
 -13   0   1      141.63      147.32      9.33 o 
 -11   0   1       29.35       26.18      5.09 o 
  -9   0   1      801.54      774.43     15.23 o 
  -7   0   1     1030.93     1035.05     58.26 o 
  -5   0   1     3491.60     3749.13     58.96 o 
  -3   0   1     3105.48     3090.45    130.30 o 
   3   0   1     4200.31     3993.64     52.03 o 
   5   0   1     3539.49     3601.01     60.36 o 
   7   0   1       42.09       36.08      2.35 o 
   9   0   1     1204.11     1127.07     18.15 o 
  11   0   1      738.83      709.03     16.49 o 
  13   0   1        1.77       -2.07      4.14 o 
 -13   1   1       48.02       51.44      4.94 o 
 -12   1   1        5.04        7.30      3.13 o 
 -11   1   1       84.87       81.73      4.67 o 
 -10   1   1       33.58       36.39      7.49 o 
  -9   1   1      701.21      680.57     10.21 o 
  -8   1   1      818.77      813.41     17.53 o 
  -7   1   1     1580.91     1652.68     30.77 o 
  -6   1   1       88.27      105.59      2.88 o 
  -5   1   1      916.75     1090.09     22.97 o 
  -4   1   1     5812.76     5691.61     76.61 o 
  -3   1   1     3713.63     3583.79     40.84 o 
  -1   1   1     9585.25     9175.21    130.87 o 
   0   1   1     3193.45     2914.61     70.27 o 
   1   1   1      460.52      447.31      4.43 o 
   2   1   1     5752.50     5762.64     51.23 o 
   3   1   1      424.05      489.10      5.30 o 
   4   1   1        0.06        0.99      0.64 o 
   5   1   1        0.37        0.14      0.64 o 
   6   1   1     1367.78     1446.84     19.15 o 
   7   1   1       51.27       67.24      2.02 o 
   8   1   1      787.89      710.88     21.67 o 
   9   1   1      273.82      260.64      8.07 o 
  10   1   1       51.17       44.14      3.67 o 
  11   1   1        4.97        4.45      2.67 o 
  12   1   1      112.64      111.13      9.41 o 
  13   1   1      160.38      161.74      6.80 o 
 -13   2   1       12.47       16.92      7.67 o 
 -12   2   1      104.79       97.11      5.30 o 
 -11   2   1      560.80      542.92     16.98 o 
 -10   2   1       58.96       55.47      3.76 o 
  -9   2   1        1.48       -1.70      1.44 o 
  -8   2   1      992.96      966.61     27.97 o 
  -7   2   1     1196.59     1160.55     29.62 o 
  -6   2   1      663.37      667.32      9.80 o 
  -5   2   1       14.05       19.25      1.08 o 
  -4   2   1       15.59       23.35      2.08 o 
  -3   2   1      212.23      235.38      2.25 o 
  -2   2   1      332.05      366.89      3.95 o 
  -1   2   1     2973.36     3093.64     43.02 o 
   0   2   1      734.23      717.79     10.78 o 
   2   2   1     7242.07     7651.77     93.24 o 
   3   2   1      901.93      925.37      6.77 o 
   4   2   1     1746.69     1645.18      8.88 o 
   5   2   1      792.11      748.01     11.91 o 
   6   2   1      870.26      868.08     11.40 o 
   7   2   1      621.09      662.95     19.61 o 
   8   2   1      308.63      258.71      8.23 o 
   9   2   1      233.43      228.14      5.96 o 
  10   2   1       19.15       20.23      2.74 o 
  11   2   1       88.84       85.32      4.81 o 
  12   2   1       13.84       11.48      3.27 o 
  13   2   1       98.86      100.37      5.68 o 
 -13   3   1      107.39      107.70      8.22 o 
 -12   3   1        6.49        6.63      3.27 o 
 -11   3   1       20.96       23.43      3.63 o 
 -10   3   1       12.14       10.36      2.23 o 
  -9   3   1      287.02      278.17      5.53 o 
  -8   3   1      252.65      240.98      4.96 o 
  -7   3   1      285.93      264.97      5.87 o 
  -6   3   1      543.84      545.81      6.38 o 
  -5   3   1     2093.67     2222.96     29.70 o 
  -4   3   1        5.54        1.69      0.71 o 
  -3   3   1     2496.59     2585.21     20.14 o 
  -2   3   1      147.16      138.12      2.18 o 
  -1   3   1      562.76      429.35      4.82 o 
   0   3   1      269.61      315.18      3.44 o 
   1   3   1     1289.68     1373.98     10.34 o 
   2   3   1       44.93       60.43      3.40 o 
   3   3   1     1561.39     1770.17     12.92 o 
   4   3   1        0.73        4.64      0.83 o 
   5   3   1       16.75       10.84      1.20 o 
   6   3   1       11.44        8.15      1.51 o 
   7   3   1      194.89      177.80      4.10 o 
   8   3   1       91.89      104.27      3.50 o 
   9   3   1        0.23       -0.55      1.60 o 
  10   3   1       98.52       97.33      3.87 o 
  11   3   1      480.05      461.09      9.90 o 
  12   3   1       31.76       34.57      4.25 o 
 -12   4   1      261.22      274.57      9.97 o 
 -11   4   1       12.13       10.43      2.60 o 
 -10   4   1      767.93      772.94     12.18 o 
  -9   4   1        4.05        3.24      1.81 o 
  -8   4   1      151.15      150.14      4.22 o 
  -7   4   1      143.77      122.35      3.69 o 
  -6   4   1      385.84      374.62      5.74 o 
  -5   4   1      277.03      277.75      4.72 o 
  -4   4   1      781.04      825.93      5.80 o 
  -3   4   1      376.56      404.16      4.12 o 
  -2   4   1       70.53       78.53      2.69 o 
  -1   4   1       16.21       12.74      1.97 o 
   0   4   1       38.79       22.16      1.38 o 
   1   4   1      286.04      269.58      4.59 o 
   2   4   1     5945.17     6019.56     66.71 o 
   3   4   1     1329.00     1371.48      7.52 o 
   4   4   1       68.29       57.11      1.87 o 
   5   4   1      196.42      163.99      3.67 o 
   6   4   1      878.96      832.42      8.39 o 
   7   4   1       84.87       75.63      3.11 o 
   8   4   1       91.12       92.39      3.54 o 
   9   4   1       73.13       77.48      3.47 o 
  10   4   1       69.71       77.08      3.72 o 
  11   4   1       84.18       90.89      4.12 o 
  12   4   1        0.85        0.00      4.08 o 
 -11   5   1       10.28       13.03      3.21 o 
 -10   5   1       10.32        7.74      2.46 o 
  -9   5   1        5.40        3.94      2.21 o 
  -8   5   1      459.31      434.80     10.11 o 
  -7   5   1      932.85      984.95     10.25 o 
  -6   5   1      939.84      933.91     21.76 o 
  -5   5   1      189.00      195.72      4.37 o 
  -4   5   1      384.59      404.55      5.85 o 
  -3   5   1      330.40      278.60      7.48 o 
  -2   5   1      263.95      229.39      3.83 o 
  -1   5   1      193.27      221.39      3.00 o 
   0   5   1      616.57      606.44      9.70 o 
   1   5   1       96.91       61.55      2.26 o 
   2   5   1      417.48      448.43      6.66 o 
   3   5   1      149.29      139.13      3.41 o 
   4   5   1      764.55      782.04     14.21 o 
   5   5   1       17.18       23.26      2.17 o 
   6   5   1       84.16       78.45      3.23 o 
   7   5   1       43.45       41.15      2.72 o 
   8   5   1       84.00       87.87      3.54 o 
   9   5   1      913.78      933.33     10.93 o 
  10   5   1        4.74        5.26      2.64 o 
  11   5   1      116.76      112.05      4.67 o 
 -10   6   1        5.95        6.09      2.47 o 
  -9   6   1      476.91      469.83      8.31 o 
  -8   6   1       47.78       52.01      3.18 o 
  -7   6   1        1.15        0.22      1.84 o 
  -6   6   1       58.28       47.83      3.58 o 
  -5   6   1      215.38      204.92      6.00 o 
  -4   6   1       84.91       81.69      3.96 o 
  -3   6   1      388.83      351.82      9.83 o 
  -2   6   1       21.44       31.75      2.24 o 
  -1   6   1      120.07      108.53      2.74 o 
   0   6   1      508.08      495.40      8.17 o 
   1   6   1      588.46      558.68      9.00 o 
   2   6   1       10.97        9.36      2.09 o 
   3   6   1     3560.13     3557.98     22.68 o 
   4   6   1      742.81      730.75     30.18 o 
   5   6   1        0.08        0.08      2.05 o 
   6   6   1        0.13       -0.26      1.70 o 
   7   6   1       96.43       97.14      3.83 o 
   8   6   1       98.09      102.58      4.14 o 
   9   6   1       72.20       72.04      4.19 o 
  10   6   1        7.22        3.16      2.96 o 
  -9   7   1       70.80       62.18      3.94 o 
  -8   7   1       14.66       22.15      2.92 o 
  -7   7   1       12.73       15.71      5.62 o 
  -6   7   1      116.36      114.07      5.23 o 
  -5   7   1        0.39       -2.16      2.25 o 
  -4   7   1      885.70      881.23     39.58 o 
  -3   7   1       60.62       62.58      2.77 o 
  -2   7   1      230.28      225.26      4.92 o 
  -1   7   1      178.24      177.49      3.76 o 
   0   7   1      965.39      935.45      8.16 o 
   1   7   1        8.20        6.39      2.72 o 
   2   7   1      104.01       98.70      4.17 o 
   3   7   1        4.24        6.98      2.40 o 
   4   7   1      384.20      362.42      8.23 o 
   5   7   1      229.31      211.12      8.96 o 
   6   7   1        0.35       -2.61      2.29 o 
   7   7   1      218.75      235.31      7.55 o 
   8   7   1      218.16      221.94      7.69 o 
   9   7   1       12.87       10.80      3.45 o 
  -8   8   1      116.82      122.87      6.28 o 
  -7   8   1      103.71      120.92      6.05 o 
  -6   8   1       19.13       28.05      3.97 o 
  -5   8   1       37.91       40.26      5.19 o 
  -4   8   1       70.15       65.82      3.58 o 
  -3   8   1        2.95        2.72      2.04 o 
  -2   8   1        1.25        0.35      2.80 o 
  -1   8   1      187.73      192.89      4.78 o 
   0   8   1        9.52       10.00      1.85 o 
   1   8   1      241.06      253.40      5.62 o 
   2   8   1        0.32       -0.65      1.87 o 
   3   8   1       50.79       48.09      4.10 o 
   4   8   1      265.02      247.19     13.91 o 
   5   8   1     1135.19     1140.14     41.74 o 
   6   8   1        6.36        2.97      2.73 o 
   7   8   1        3.95        1.73      3.03 o 
  -5   9   1      273.65      271.22     14.90 o 
  -4   9   1       19.67       30.21      3.31 o 
  -3   9   1       17.95       21.39      2.98 o 
  -2   9   1      139.68      131.55      4.80 o 
  -1   9   1      108.83      115.98      5.55 o 
   0   9   1       78.63       84.87      3.99 o 
   1   9   1      117.19      113.40      5.42 o 
   2   9   1       41.74       42.90      6.33 o 
   3   9   1       31.52       33.15      3.35 o 
   4   9   1        0.00        0.45      2.21 o 
   5   9   1        0.53        1.22      3.11 o 
 -12   0   2       98.56       78.54      7.11 o 
 -10   0   2      335.19      329.00     10.91 o 
  -8   0   2      611.13      554.52     12.04 o 
  -6   0   2      997.47      867.74     14.59 o 
  -4   0   2      499.49      447.39     12.54 o 
  -2   0   2       29.33       34.72      2.22 o 
   2   0   2     8585.16     8981.44     88.15 o 
   4   0   2     6894.90     7142.24    140.89 o 
   6   0   2     1564.11     1532.81     55.03 o 
   8   0   2      132.55      111.65      4.77 o 
  10   0   2      509.64      474.25     12.84 o 
  12   0   2       34.09       22.14      5.55 o 
 -13   1   2       26.63       31.20      5.19 o 
 -12   1   2       11.41       18.25      3.29 o 
 -11   1   2        5.22       10.15      2.85 o 
 -10   1   2      212.24      179.41      5.91 o 
  -9   1   2      312.91      295.75      6.93 o 
  -8   1   2      111.25      108.72      3.22 o 
  -7   1   2       47.92       63.27      2.43 o 
  -6   1   2     1036.91     1194.59     17.01 o 
  -5   1   2      129.24      161.16      2.57 o 
  -4   1   2     1689.60     1745.68     16.97 o 
  -3   1   2     1324.75     1240.62     19.70 o 
  -2   1   2     1762.73     1687.40     21.39 o 
  -1   1   2     1570.40     1526.04     16.78 o 
   0   1   2     1667.07     1582.46     20.98 o 
   1   1   2     1853.56     1788.20      6.99 o 
   2   1   2      660.03      738.51      4.28 o 
   3   1   2      457.26      482.70      8.52 o 
   4   1   2      282.01      339.53      5.94 o 
   5   1   2      613.53      572.58      6.34 o 
   6   1   2      400.25      401.88      8.95 o 
   7   1   2      231.42      231.05      5.26 o 
   8   1   2        0.10       -1.01      1.41 o 
   9   1   2      521.32      528.65      7.07 o 
  10   1   2        0.03       -2.21      2.12 o 
  11   1   2       98.63      101.61      5.10 o 
  12   1   2      201.45      198.79      6.94 o 
  13   1   2      177.01      169.41      8.02 o 
 -13   2   2       71.66       67.61      5.01 o 
 -12   2   2        1.81        0.80      2.64 o 
 -11   2   2       63.46       59.19      4.24 o 
 -10   2   2      235.02      222.16      6.51 o 
  -9   2   2      413.46      412.46      6.34 o 
  -8   2   2       34.62       39.29      2.50 o 
  -7   2   2      922.17      742.35     11.06 o 
  -6   2   2      698.87      735.79     17.14 o 
  -5   2   2     1312.98     1431.10     19.26 o 
  -4   2   2     1630.27     1794.41     29.10 o 
  -3   2   2     2833.05     3222.22     48.57 o 
  -2   2   2      722.88      690.07     12.54 o 
  -1   2   2     1133.76     1232.59     25.00 o 
   0   2   2     1011.68     1144.84      7.36 o 
   1   2   2     2055.00     2119.25     10.57 o 
   2   2   2      694.96      728.54      3.54 o 
   3   2   2      985.27     1061.03      7.38 o 
   4   2   2     1588.48     1529.07     16.08 o 
   5   2   2     1806.37     1887.20     10.98 o 
   6   2   2      810.11      872.80     12.08 o 
   7   2   2       36.48       42.45      2.29 o 
   8   2   2      228.21      223.99      4.56 o 
   9   2   2      198.42      187.08      4.54 o 
  10   2   2      137.40      141.95      4.27 o 
  11   2   2       28.89       33.23      3.73 o 
  12   2   2        1.03        5.29      2.95 o 
  13   2   2        4.69        6.11      4.03 o 
 -13   3   2       33.35       41.53      4.95 o 
 -12   3   2      269.23      255.05      8.13 o 
 -11   3   2        3.67        3.43      2.89 o 
 -10   3   2       59.49       63.18      3.34 o 
  -9   3   2       47.83       56.71      2.96 o 
  -8   3   2       16.53       20.66      2.20 o 
  -7   3   2      408.48      421.01      6.03 o 
  -6   3   2      829.29      949.31     13.01 o 
  -5   3   2      414.54      441.70      5.42 o 
  -4   3   2       28.01       63.25      2.37 o 
  -3   3   2        3.75        2.49      1.67 o 
  -2   3   2     4914.93     4892.61     62.09 o 
  -1   3   2     1615.50     1605.75     18.60 o 
   0   3   2       14.10       18.29      1.14 o 
   1   3   2      544.65      550.87     13.25 o 
   2   3   2       67.91       55.64      1.40 o 
   3   3   2     1652.84     1770.06     14.99 o 
   4   3   2        3.02        3.06      0.68 o 
   5   3   2      530.35      532.93      7.55 o 
   6   3   2       83.61       98.84      2.40 o 
   7   3   2       57.81       59.40      2.78 o 
   8   3   2       27.12       27.74      2.28 o 
   9   3   2      186.08      172.58      4.46 o 
  10   3   2      187.39      174.11      4.85 o 
  11   3   2        0.00       -0.02      2.11 o 
  12   3   2       95.61       92.69      5.50 o 
 -12   4   2        3.17        2.78      3.32 o 
 -11   4   2      213.78      220.90      5.86 o 
 -10   4   2        0.65       -1.28      2.19 o 
  -9   4   2      135.60      141.57      4.67 o 
  -8   4   2       21.58       13.64      2.07 o 
  -7   4   2      766.64      739.20      9.10 o 
  -6   4   2        1.77        2.09      1.37 o 
  -5   4   2      366.77      354.79      7.51 o 
  -4   4   2      100.25       97.53      2.17 o 
  -3   4   2      558.80      576.81      4.05 o 
  -2   4   2       38.43       37.40      1.23 o 
  -1   4   2       90.15      108.44      2.47 o 
   0   4   2        0.07        6.08      0.97 o 
   1   4   2     1846.36     1972.36     24.18 o 
   2   4   2     1687.84     1850.40      9.24 o 
   3   4   2      869.70      976.46      7.35 o 
   4   4   2     1168.08     1224.87      9.66 o 
   5   4   2       44.77       41.76      1.84 o 
   6   4   2       37.63       34.01      2.19 o 
   7   4   2     1430.09     1411.98     34.02 o 
   8   4   2        8.73       12.17      2.00 o 
   9   4   2       36.03       46.80      3.00 o 
  10   4   2        1.56        2.87      2.14 o 
  11   4   2      164.20      154.47      5.09 o 
  12   4   2        0.82        1.16      4.94 o 
 -11   5   2       13.67       12.42      2.83 o 
 -10   5   2      175.69      176.54      7.93 o 
  -9   5   2       35.76       46.33      3.11 o 
  -8   5   2       28.72       25.24      2.59 o 
  -7   5   2       83.80       64.73      3.50 o 
  -6   5   2      509.64      508.62      7.16 o 
  -5   5   2       10.48       18.32      2.60 o 
  -4   5   2      938.85      987.69     12.05 o 
  -3   5   2       68.99       66.63      2.01 o 
  -2   5   2      126.68      123.38      3.92 o 
  -1   5   2        5.02        1.21      1.10 o 
   0   5   2      938.09      904.90      7.67 o 
   1   5   2        8.13       37.98     21.61 o 
   2   5   2      762.97      753.93      8.69 o 
   3   5   2     1757.57     1730.29     24.98 o 
   4   5   2        8.49       13.64      3.16 o 
   5   5   2      832.36      849.66     15.76 o 
   6   5   2      200.41      210.18      5.26 o 
   7   5   2        3.86        2.68      1.59 o 
   8   5   2       25.53       30.37      2.66 o 
   9   5   2       63.27       67.62      3.59 o 
  10   5   2       37.04       47.62      3.39 o 
  11   5   2      128.14      138.14     10.77 o 
 -10   6   2       36.07       50.51      3.53 o 
  -9   6   2      157.40      165.84      5.24 o 
  -8   6   2      153.00      154.55      4.84 o 
  -7   6   2        8.93       12.40      3.72 o 
  -6   6   2       42.52       45.36      2.74 o 
  -5   6   2      204.83      228.29      6.30 o 
  -4   6   2      227.63      221.24      5.93 o 
  -3   6   2       62.10       58.43      2.82 o 
  -2   6   2     2455.56     2328.58     19.68 o 
  -1   6   2       64.14       67.21      2.04 o 
   0   6   2        2.81        0.41      1.43 o 
   1   6   2      143.77      140.35      4.42 o 
   2   6   2     1449.03     1452.95     16.50 o 
   3   6   2      696.45      699.95      8.53 o 
   4   6   2      539.99      543.48      9.29 o 
   5   6   2       36.23       44.70      5.35 o 
   6   6   2      582.56      559.89     10.10 o 
   7   6   2        6.29        5.01      3.60 o 
   8   6   2      632.90      651.27      9.33 o 
   9   6   2      243.17      223.69      7.42 o 
  10   6   2        0.05        1.59      3.11 o 
  -9   7   2        9.84       12.59      3.17 o 
  -8   7   2        1.04       -2.38      2.49 o 
  -7   7   2       40.91       40.20      4.06 o 
  -6   7   2        0.35       -2.99      2.00 o 
  -5   7   2       40.63       43.25      2.55 o 
  -4   7   2       14.72       10.43      2.15 o 
  -3   7   2      167.94      172.32      4.67 o 
  -2   7   2      366.35      358.81      6.27 o 
  -1   7   2      291.66      291.69      4.70 o 
   0   7   2        1.11        2.57      1.84 o 
   1   7   2     1244.65     1197.38     13.12 o 
   2   7   2       47.32       42.22      3.19 o 
   3   7   2       40.37       38.72      3.22 o 
   4   7   2      365.17      365.35     13.41 o 
   5   7   2     1061.71     1032.95     41.90 o 
   6   7   2       71.61       62.60      4.35 o 
   7   7   2      162.31      154.42     14.61 o 
   8   7   2        7.29        9.29      3.19 o 
   9   7   2      102.71      117.36      6.18 o 
  -8   8   2       99.73      104.62      9.40 o 
  -7   8   2       14.13       15.69      2.78 o 
  -6   8   2      101.69      109.19      5.57 o 
  -5   8   2       33.78       33.67      3.16 o 
  -4   8   2      281.06      282.30      9.43 o 
  -3   8   2       37.26       35.47      3.06 o 
  -2   8   2        7.97       11.70      2.26 o 
  -1   8   2       28.21       30.48      2.68 o 
   0   8   2       44.07       42.89      2.89 o 
   1   8   2        5.95        4.52      1.63 o 
   2   8   2        6.16        8.77      3.68 o 
   3   8   2       22.59       24.84      3.48 o 
   4   8   2     1297.04     1231.38     65.64 o 
   5   8   2      131.48      118.38      5.78 o 
   6   8   2       72.93       88.08      5.30 o 
   7   8   2       55.15       60.32      4.66 o 
  -5   9   2       10.69       18.46      2.99 o 
  -4   9   2       70.14       67.99      3.94 o 
  -3   9   2      181.24      191.44      6.67 o 
  -2   9   2       33.35       44.66      3.56 o 
  -1   9   2      216.12      232.80     10.50 o 
   0   9   2      192.83      201.03      5.94 o 
   1   9   2       52.26       54.09      5.04 o 
   2   9   2       93.97       90.29      5.06 o 
   3   9   2      521.68      518.62     14.72 o 
   4   9   2      341.43      345.91     15.10 o 
   5   9   2       35.33       48.86      6.66 o 
 -13   0   3       25.78       41.35      6.76 o 
 -11   0   3      300.43      273.54     10.75 o 
  -9   0   3      386.37      361.76     10.76 o 
  -7   0   3       97.32       80.04      2.77 o 
  -5   0   3       23.69       42.62      1.71 o 
  -3   0   3     4674.73     4282.29     18.20 o 
  -1   0   3     6906.16     6159.09     33.58 o 
   1   0   3     3034.09     2988.28     19.99 o 
   3   0   3     1183.40     1316.48     30.18 o 
   5   0   3     2121.49     2283.94     44.82 o 
   7   0   3      225.59      212.74      7.35 o 
   9   0   3     2163.89     2102.87     24.64 o 
  11   0   3      881.54      863.11     18.11 o 
  13   0   3       35.65       32.43      6.46 o 
 -13   1   3       38.58       43.77      4.78 o 
 -12   1   3       69.33       69.60      4.73 o 
 -11   1   3       26.14       22.61      3.39 o 
 -10   1   3       18.45       11.23      2.59 o 
  -9   1   3      492.95      443.19      8.34 o 
  -8   1   3      629.83      638.34      9.59 o 
  -7   1   3       35.32       40.03      2.03 o 
  -6   1   3       49.14       38.11      2.02 o 
  -5   1   3     2234.63     2520.77     16.52 o 
  -4   1   3      467.22      473.20      3.38 o 
  -3   1   3       79.99       67.01      5.49 o 
  -2   1   3      480.47      533.02      6.66 o 
  -1   1   3      796.99      803.15     10.82 o 
   0   1   3      975.84      969.46      8.54 o 
   1   1   3    10837.17    10651.56    144.65 o 
   2   1   3    10288.17    10384.24    117.06 o 
   3   1   3       35.53       52.09      1.31 o 
   4   1   3     2584.88     2609.90     19.69 o 
   5   1   3       91.45       94.38      2.10 o 
   6   1   3      576.48      588.21      5.58 o 
   7   1   3      257.48      263.85      3.86 o 
   8   1   3      338.38      318.84      8.86 o 
   9   1   3      824.02      773.76     23.73 o 
  10   1   3      184.06      173.22      7.52 o 
  11   1   3      420.83      398.10      8.91 o 
  12   1   3       70.33       75.16      4.81 o 
  13   1   3        0.03        1.66      4.97 o 
 -13   2   3       48.69       48.56      4.53 o 
 -12   2   3      126.47      127.82      5.80 o 
 -11   2   3       88.42       74.79      4.53 o 
 -10   2   3        1.83       -1.38      2.17 o 
  -9   2   3       54.78       51.68      2.68 o 
  -8   2   3      287.15      264.19      5.57 o 
  -7   2   3        0.02       -1.50      1.15 o 
  -6   2   3      295.43      265.34      4.23 o 
  -5   2   3      696.42      731.18      6.41 o 
  -4   2   3     1997.02     2035.26     16.52 o 
  -3   2   3      291.96      245.84      4.22 o 
  -2   2   3       50.16       39.27      0.93 o 
  -1   2   3     2068.92     1983.34     39.37 o 
   0   2   3      220.61      176.75      2.33 o 
   1   2   3      725.52      782.86     12.89 o 
   2   2   3      481.29      565.44      9.26 o 
   3   2   3       14.96       21.79      0.90 o 
   4   2   3      143.49      127.68      2.20 o 
   5   2   3      236.77      243.23      3.17 o 
   6   2   3      341.37      398.01      4.37 o 
   7   2   3     2234.93     2239.46     19.29 o 
   8   2   3      434.09      408.08      8.23 o 
   9   2   3       10.03        9.35      1.98 o 
  10   2   3      328.14      330.34     12.02 o 
  11   2   3      218.26      198.57      6.69 o 
  12   2   3      111.54       98.39      5.40 o 
 -13   3   3       77.41       80.81      7.72 o 
 -12   3   3       29.98       30.53      4.12 o 
 -11   3   3      414.51      399.38     10.30 o 
 -10   3   3        0.22        3.98      1.86 o 
  -9   3   3      382.23      355.53      6.54 o 
  -8   3   3       31.66       38.21      2.43 o 
  -7   3   3      171.14      145.53      3.75 o 
  -6   3   3       59.52       71.95      2.69 o 
  -5   3   3      260.00      258.10      4.92 o 
  -4   3   3      741.44      836.93     11.84 o 
  -3   3   3     3210.21     3497.60     30.07 o 
  -2   3   3      323.95      337.76      9.57 o 
  -1   3   3     1774.25     1866.35     12.94 o 
   0   3   3       27.59       42.08      1.90 o 
   1   3   3     1696.54     1700.45      8.28 o 
   2   3   3       32.50       39.83      1.95 o 
   3   3   3     2268.36     2432.26     24.47 o 
   4   3   3       11.04       10.77      0.89 o 
   5   3   3       28.19       46.15      1.75 o 
   6   3   3      430.99      429.95      5.24 o 
   7   3   3     1583.52     1577.83     27.58 o 
   8   3   3        5.98        5.34      1.63 o 
   9   3   3        9.34        9.21      2.04 o 
  10   3   3        6.74        9.88      2.29 o 
  11   3   3       41.28       48.40      3.51 o 
  12   3   3      117.04      124.86      8.98 o 
 -12   4   3        2.79        7.79      3.51 o 
 -11   4   3       35.92       44.60      4.45 o 
 -10   4   3       41.65       43.42      3.21 o 
  -9   4   3        0.01       -2.42      1.61 o 
  -8   4   3       35.76       38.96      2.62 o 
  -7   4   3       42.38       47.80      2.62 o 
  -6   4   3     2131.70     2066.33     13.27 o 
  -5   4   3        2.83        3.89      1.33 o 
  -4   4   3      755.41      749.91      7.33 o 
  -3   4   3        1.50        5.01      0.66 o 
  -2   4   3      118.67       94.71      2.61 o 
  -1   4   3      233.94      208.26      3.52 o 
   0   4   3      183.79      228.19      4.32 o 
   1   4   3      237.62      256.20      5.53 o 
   2   4   3       29.60       25.50      1.57 o 
   3   4   3      802.50      838.36      6.60 o 
   4   4   3      231.59      224.27      3.37 o 
   5   4   3       20.41       28.36      1.69 o 
   6   4   3      748.53      774.39      8.55 o 
   7   4   3      278.69      285.41      5.37 o 
   8   4   3      100.30      102.60      3.58 o 
   9   4   3       50.85       52.90      3.08 o 
  10   4   3       59.87       62.52      3.45 o 
  11   4   3        5.98        4.02      2.82 o 
  12   4   3      283.60      289.78     13.02 o 
 -11   5   3      122.45      121.05      4.74 o 
 -10   5   3      103.31      107.34      4.35 o 
  -9   5   3      236.41      252.88      6.01 o 
  -8   5   3       13.67       13.21      2.24 o 
  -7   5   3       43.67       55.01      3.31 o 
  -6   5   3      476.56      444.60      8.27 o 
  -5   5   3       15.10       22.59      2.16 o 
  -4   5   3      168.02      161.64      3.91 o 
  -3   5   3      121.82      139.96      3.20 o 
  -2   5   3      297.95      322.15      5.08 o 
  -1   5   3     1635.49     1648.70     10.46 o 
   0   5   3       79.76       90.14      3.30 o 
   1   5   3      180.52      162.77      7.67 o 
   2   5   3      108.21      108.60      5.37 o 
   3   5   3       58.65       45.44      2.69 o 
   4   5   3      621.44      575.96      8.05 o 
   5   5   3      377.33      376.99      5.87 o 
   6   5   3     1668.37     1665.64     20.64 o 
   7   5   3        0.17       -2.03      1.80 o 
   8   5   3        8.27       11.07      2.09 o 
   9   5   3      114.72      114.15      8.10 o 
  10   5   3        6.45       11.67      4.46 o 
  11   5   3       13.61       18.34      3.67 o 
 -10   6   3        0.07       -2.63      2.18 o 
  -9   6   3        5.66        8.06      2.31 o 
  -8   6   3      102.78       96.69      4.93 o 
  -7   6   3      218.38      213.19      5.32 o 
  -6   6   3        6.17        5.87      1.88 o 
  -5   6   3       63.98       64.25      2.64 o 
  -4   6   3      269.18      277.69      7.88 o 
  -3   6   3      196.72      195.13      4.47 o 
  -2   6   3      194.15      170.83      3.27 o 
  -1   6   3      632.14      611.27      7.90 o 
   0   6   3        7.22        6.16      1.78 o 
   1   6   3      215.40      186.70      5.03 o 
   2   6   3       94.61       95.64      3.96 o 
   3   6   3        0.88       -1.79      1.78 o 
   4   6   3      477.40      470.52      8.81 o 
   5   6   3      606.36      594.72     10.13 o 
   6   6   3        2.92        2.38      2.33 o 
   7   6   3       18.77       20.76      3.28 o 
   8   6   3        0.36       -0.48      2.42 o 
   9   6   3      442.49      462.55     10.51 o 
  10   6   3       26.89       33.52      4.39 o 
  -9   7   3        0.30        1.39      2.04 o 
  -8   7   3       98.98      103.44      3.79 o 
  -7   7   3        0.02       -1.87      2.48 o 
  -6   7   3       33.27       32.44      3.30 o 
  -5   7   3       12.13       10.79      2.17 o 
  -4   7   3      142.15      129.11      5.34 o 
  -3   7   3      301.03      284.59      5.82 o 
  -2   7   3        4.84        6.29      1.75 o 
  -1   7   3      189.91      197.52      3.99 o 
   0   7   3      204.75      209.49      6.79 o 
   1   7   3       12.92       13.02      2.41 o 
   2   7   3      148.15      152.72     10.55 o 
   3   7   3       68.12       71.92      3.27 o 
   4   7   3     1808.72     1769.42     43.78 o 
   5   7   3      174.13      173.12      6.29 o 
   6   7   3        4.69        6.90      2.66 o 
   7   7   3        4.32        3.52      2.64 o 
   8   7   3        9.41        9.24      3.04 o 
   9   7   3        3.62       -0.67      2.68 o 
  -8   8   3        4.34        3.81      2.66 o 
  -7   8   3        2.77        4.37      2.42 o 
  -6   8   3       72.48       80.37      4.01 o 
  -5   8   3      131.53      142.10      4.90 o 
  -4   8   3       52.78       49.16      3.26 o 
  -3   8   3      477.11      476.69     11.95 o 
  -2   8   3       54.75       54.53      4.72 o 
  -1   8   3      168.98      176.81      8.73 o 
   0   8   3       37.07       37.54      2.81 o 
   1   8   3      230.65      228.02      6.69 o 
   2   8   3        1.63        1.00      2.31 o 
   3   8   3       29.97       36.16      3.98 o 
   4   8   3       47.77       49.30      4.30 o 
   5   8   3      247.43      215.13      7.37 o 
   6   8   3       84.22       67.37      4.87 o 
   7   8   3      267.33      264.82      9.94 o 
  -5   9   3       29.59       34.41      5.64 o 
  -4   9   3        4.03        7.91      2.71 o 
  -3   9   3       33.59       39.04      5.52 o 
  -2   9   3        8.05        7.07      3.00 o 
  -1   9   3        0.98       -1.93      5.07 o 
   0   9   3        3.50        7.46      4.03 o 
   1   9   3      136.81      153.88      4.97 o 
   2   9   3      173.26      167.17      9.18 o 
   3   9   3      124.36      127.76      6.08 o 
   4   9   3        6.68        5.17      3.14 o 
   5   9   3       90.08       94.41      5.69 o 
 -12   0   4      495.29      468.15     14.60 o 
 -10   0   4       24.38       21.13      4.09 o 
  -8   0   4      128.41      136.19      6.41 o 
  -6   0   4        5.17        4.47      3.18 o 
  -4   0   4        4.27        2.28      0.63 o 
  -2   0   4     1141.95     1053.59      6.42 o 
   2   0   4       17.98       35.05      1.89 o 
   4   0   4      612.10      586.87      6.04 o 
   6   0   4     1700.52     1692.94     12.19 o 
   8   0   4     1091.04     1102.16     76.94 o 
  10   0   4      117.80      108.67      7.01 o 
  12   0   4      264.51      259.34     11.10 o 
 -13   1   4        0.20        3.84      3.26 o 
 -12   1   4        6.51        8.28      5.82 o 
 -11   1   4       15.83       19.87      3.22 o 
 -10   1   4        4.52        3.63      2.30 o 
  -9   1   4       23.58       27.38      3.13 o 
  -8   1   4      840.02      830.49      7.85 o 
  -7   1   4      366.72      332.74      4.79 o 
  -6   1   4       71.89       56.16      1.22 o 
  -5   1   4      466.93      433.98      5.86 o 
  -4   1   4      344.20      310.46      2.55 o 
  -3   1   4      276.55      223.61      2.20 o 
  -2   1   4       36.57       30.96      0.74 o 
  -1   1   4       15.09       11.64      0.54 o 
   0   1   4     2845.07     2790.49     15.36 o 
   1   1   4     1728.68     1759.84     14.02 o 
   2   1   4     5847.05     6097.63     83.97 o 
   3   1   4     2097.11     2280.41     33.89 o 
   4   1   4      242.75      260.88      3.75 o 
   5   1   4     1951.61     1903.73     31.51 o 
   6   1   4      186.16      201.92      4.36 o 
   7   1   4     1711.31     1708.26     27.32 o 
   8   1   4     1721.95     1667.68     35.19 o 
   9   1   4      701.45      683.97     15.84 o 
  10   1   4       65.40       64.55      9.58 o 
  11   1   4       13.85       23.13      3.54 o 
  12   1   4        0.42        0.64      2.90 o 
 -13   2   4      184.49      180.18      7.17 o 
 -12   2   4       19.28       12.56      3.43 o 
 -11   2   4       86.91       75.09      4.56 o 
 -10   2   4      145.41      130.66      5.31 o 
  -9   2   4       24.65       23.34      2.23 o 
  -8   2   4       21.21       27.95      2.25 o 
  -7   2   4        0.08       -0.59      1.17 o 
  -6   2   4      100.70      106.37      2.84 o 
  -5   2   4      364.68      428.35      7.92 o 
  -4   2   4       15.41        9.78      0.75 o 
  -3   2   4     3462.42     3508.98     38.27 o 
  -2   2   4      569.16      537.42      5.58 o 
  -1   2   4     1354.14     1300.86     14.22 o 
   0   2   4     2813.95     2642.11     15.79 o 
   1   2   4     1181.86     1114.46     15.95 o 
   2   2   4      676.33      631.63      5.28 o 
   3   2   4      218.93      238.85      2.35 o 
   4   2   4     1494.24     1676.64     17.31 o 
   5   2   4     1606.48     1663.74      8.28 o 
   6   2   4      103.06      131.01      2.70 o 
   7   2   4       69.31       90.69      2.49 o 
   8   2   4      140.89      140.60      3.79 o 
   9   2   4        0.47       -1.50      2.93 o 
  10   2   4      412.05      405.22      9.34 o 
  11   2   4       59.19       58.46      4.31 o 
  12   2   4       65.81       69.81      7.21 o 
 -13   3   4       15.38       22.29      5.75 o 
 -12   3   4       18.42       25.54      3.90 o 
 -11   3   4       37.49       47.40      4.51 o 
 -10   3   4      366.38      333.63      8.16 o 
  -9   3   4       22.17       21.88      2.39 o 
  -8   3   4      226.13      247.27      4.99 o 
  -7   3   4      138.28      126.32      3.55 o 
  -6   3   4      789.94      725.35      7.40 o 
  -5   3   4        4.52        2.44      1.34 o 
  -4   3   4      400.04      367.92      8.12 o 
  -3   3   4       12.02       13.10      0.89 o 
  -2   3   4      191.81      190.02      5.19 o 
  -1   3   4      851.55      981.22      8.08 o 
   0   3   4     3459.94     3774.81     13.13 o 
   1   3   4      218.91      233.78      3.22 o 
   2   3   4      103.90      108.04      9.11 o 
   3   3   4      388.17      373.98      3.20 o 
   4   3   4      541.83      524.81      5.15 o 
   5   3   4       54.70       62.39      1.96 o 
   6   3   4     1296.32     1268.43      8.09 o 
   7   3   4      246.26      226.48      4.63 o 
   8   3   4        1.95        3.90      1.71 o 
   9   3   4        0.65       -2.07      1.53 o 
  10   3   4      324.74      319.92      6.36 o 
  11   3   4       27.18       31.39      3.81 o 
  12   3   4      262.52      259.02     12.16 o 
 -12   4   4        3.94        6.85      3.49 o 
 -11   4   4      215.83      234.48     12.04 o 
 -10   4   4        7.09        2.30      2.05 o 
  -9   4   4      354.47      333.43      6.36 o 
  -8   4   4        1.58       -0.88      1.51 o 
  -7   4   4       28.12       22.78      2.28 o 
  -6   4   4      147.29      135.83      4.85 o 
  -5   4   4     1237.33     1255.51      9.89 o 
  -4   4   4       52.14       52.71      1.99 o 
  -3   4   4      569.06      593.26      4.41 o 
  -2   4   4      972.93     1124.03     15.64 o 
  -1   4   4     1962.86     1942.73     19.49 o 
   0   4   4      209.89      180.25      4.42 o 
   1   4   4      141.33      116.92      2.66 o 
   2   4   4      309.08      336.74      5.64 o 
   3   4   4     1529.44     1580.40     14.86 o 
   4   4   4      269.58      297.36      3.89 o 
   5   4   4        1.59        2.89      1.09 o 
   6   4   4       57.28       46.68      2.44 o 
   7   4   4       77.12       78.97      3.19 o 
   8   4   4      258.58      244.56      5.29 o 
   9   4   4        0.04       -1.67      2.95 o 
  10   4   4       61.88       60.60      4.36 o 
  11   4   4      158.40      157.85     10.82 o 
 -11   5   4        0.89        2.43      2.49 o 
 -10   5   4       44.06       51.04      3.51 o 
  -9   5   4       16.41       14.38      2.46 o 
  -8   5   4      407.50      385.49      9.33 o 
  -7   5   4       60.57       64.91      3.13 o 
  -6   5   4       56.15       63.35      2.24 o 
  -5   5   4      151.41      142.20      3.32 o 
  -4   5   4      272.12      278.45      4.85 o 
  -3   5   4       41.34       31.09      1.60 o 
  -2   5   4      217.00      289.07      7.35 o 
  -1   5   4      135.20      137.26      3.90 o 
   0   5   4        5.96       11.89      2.07 o 
   1   5   4        9.48       10.34      1.39 o 
   2   5   4      732.13      779.30      7.06 o 
   3   5   4       30.55       35.31      2.51 o 
   4   5   4      660.87      624.67      7.99 o 
   5   5   4     1251.07     1238.03     10.46 o 
   6   5   4      459.60      427.48      6.56 o 
   7   5   4      279.92      280.22      7.28 o 
   8   5   4      277.10      294.58      7.83 o 
   9   5   4        2.62        4.20      2.55 o 
  10   5   4       82.33       89.51      5.31 o 
  11   5   4      243.63      230.89      8.03 o 
 -10   6   4       87.77       83.64      4.41 o 
  -9   6   4        4.78        6.42      2.11 o 
  -8   6   4       83.48       75.10      3.12 o 
  -7   6   4       55.94       46.80      2.61 o 
  -6   6   4        2.96        2.57      1.51 o 
  -5   6   4       35.30       36.76      2.48 o 
  -4   6   4        5.12        5.57      1.81 o 
  -3   6   4       84.38       78.12      3.10 o 
  -2   6   4      121.27      130.25      3.05 o 
  -1   6   4      163.33      165.20      4.72 o 
   0   6   4      601.36      590.49      8.56 o 
   1   6   4      237.89      232.89      6.53 o 
   2   6   4     2711.96     2685.34     18.66 o 
   3   6   4      270.16      263.64      6.13 o 
   4   6   4      100.24      104.10      3.55 o 
   5   6   4       15.69       11.30      2.64 o 
   6   6   4      211.36      196.77      6.33 o 
   7   6   4      151.74      141.76      5.78 o 
   8   6   4       78.60       81.35      4.83 o 
   9   6   4        1.89       -1.14      2.99 o 
  10   6   4      116.43      120.49      6.27 o 
  -9   7   4       13.22       25.12      2.89 o 
  -8   7   4        0.09       -0.56      1.82 o 
  -7   7   4      134.96      130.44      5.84 o 
  -6   7   4       15.55       11.41      2.37 o 
  -5   7   4      134.16      138.17      4.42 o 
  -4   7   4        2.13       -0.82      1.57 o 
  -3   7   4      359.72      347.32      9.97 o 
  -2   7   4       49.36       38.14      2.57 o 
  -1   7   4      179.41      173.48      5.32 o 
   0   7   4      101.68      108.55      5.15 o 
   1   7   4        0.72       -0.03      1.74 o 
   2   7   4       85.43       79.83      3.94 o 
   3   7   4       96.95       96.98      4.30 o 
   4   7   4       74.36       67.67      4.28 o 
   5   7   4       83.23       77.67      4.65 o 
   6   7   4       56.41       52.19      4.20 o 
   7   7   4      378.22      403.27      9.82 o 
   8   7   4       17.90       24.15      3.91 o 
   9   7   4      252.90      238.72     11.46 o 
  -8   8   4       14.58       10.23      3.04 o 
  -7   8   4        0.23       -3.26      2.17 o 
  -6   8   4       35.94       44.51      3.49 o 
  -5   8   4       18.92       22.07      2.90 o 
  -4   8   4       28.50       37.43      3.70 o 
  -3   8   4      275.74      261.00     12.20 o 
  -2   8   4        5.77        8.53      2.59 o 
  -1   8   4      119.86      106.25      7.16 o 
   0   8   4       32.19       37.19      3.50 o 
   1   8   4      453.60      432.93      8.84 o 
   2   8   4      202.97      194.99     11.18 o 
   3   8   4      433.14      419.53     14.85 o 
   4   8   4      152.04      161.07      6.30 o 
   5   8   4        2.71       -0.20      3.68 o 
   6   8   4       29.70       23.64      3.93 o 
   7   8   4       56.04       58.08      8.65 o 
  -5   9   4       14.04        8.52      2.74 o 
  -4   9   4      208.87      216.06      7.98 o 
  -3   9   4       24.69       39.96      8.42 o 
  -2   9   4      121.83      117.14      8.37 o 
  -1   9   4       58.17       58.16      6.46 o 
   0   9   4       32.29       30.16      5.19 o 
   1   9   4        7.54        8.51      2.93 o 
   2   9   4       50.72       54.17      6.20 o 
   3   9   4       25.57       29.44      4.00 o 
   4   9   4       38.64       40.28      6.20 o 
 -13   0   5       39.68       32.68      6.51 o 
 -11   0   5      182.53      156.99      8.63 o 
  -9   0   5      924.64      853.86     16.31 o 
  -7   0   5      226.22      258.45      3.38 o 
  -5   0   5      638.62      717.07      7.95 o 
  -3   0   5     1155.98     1034.11      7.35 o 
  -1   0   5     1847.95     2023.09     21.87 o 
   1   0   5    13781.85    13507.12    424.21 o 
   3   0   5      241.66      289.71      4.32 o 
   5   0   5     2512.83     2409.81     32.13 o 
   7   0   5      291.19      270.33      5.63 o 
   9   0   5     1339.56     1309.34     47.90 o 
  11   0   5      380.89      376.16     12.27 o 
 -13   1   5       71.44       64.46      4.97 o 
 -12   1   5       14.93       14.56      3.37 o 
 -11   1   5       69.27       57.82      4.67 o 
 -10   1   5        1.20        1.26      2.17 o 
  -9   1   5        0.23        1.56      2.09 o 
  -8   1   5       61.98       60.87      2.02 o 
  -7   1   5      188.58      179.26      2.51 o 
  -6   1   5       39.91       61.62      1.51 o 
  -5   1   5      200.60      255.20      3.27 o 
  -4   1   5      236.74      257.04      3.29 o 
  -3   1   5      558.54      544.48      4.46 o 
  -2   1   5      251.21      203.95      2.03 o 
  -1   1   5        0.06        1.48      0.40 o 
   0   1   5       87.89      112.05      1.98 o 
   1   1   5       60.89       59.53      1.60 o 
   2   1   5     6767.51     6874.59    129.00 o 
   3   1   5      499.30      503.92      6.11 o 
   4   1   5      163.92      163.18      4.42 o 
   5   1   5      156.35      176.82      2.80 o 
   6   1   5      325.67      348.05      4.12 o 
   7   1   5       63.46       61.23      2.18 o 
   8   1   5        1.14        2.59      1.25 o 
   9   1   5     1380.29     1389.44     18.41 o 
  10   1   5       23.06       27.14      3.61 o 
  11   1   5      264.66      255.64      7.37 o 
  12   1   5      150.55      146.57      8.88 o 
 -13   2   5        6.48       13.56      3.81 o 
 -12   2   5       20.15       15.93      3.19 o 
 -11   2   5      497.36      469.14      9.93 o 
 -10   2   5       11.79       13.92      2.92 o 
  -9   2   5      469.73      394.12      8.08 o 
  -8   2   5     1523.50     1467.67     16.52 o 
  -7   2   5       23.01       19.58      1.58 o 
  -6   2   5      201.81      180.98      3.02 o 
  -5   2   5       64.00       46.20      1.32 o 
  -4   2   5      238.56      256.21      2.54 o 
  -3   2   5       46.48       48.10      1.17 o 
  -2   2   5      511.22      554.75      4.60 o 
  -1   2   5       55.23       60.98      1.30 o 
   0   2   5      849.90      831.22     12.88 o 
   1   2   5       57.31       83.19      1.97 o 
   2   2   5        4.23       17.03      0.92 o 
   3   2   5      357.03      363.76      4.10 o 
   4   2   5      286.27      311.53      3.43 o 
   5   2   5      137.80      141.40      3.05 o 
   6   2   5      843.55      775.39     10.51 o 
   7   2   5      375.09      397.83      8.38 o 
   8   2   5        0.05       -1.17      1.34 o 
   9   2   5      266.16      252.95     10.00 o 
  10   2   5      136.12      135.78      4.32 o 
  11   2   5      189.96      186.41      9.44 o 
  12   2   5       30.34       48.16      7.06 o 
 -12   3   5       28.79       41.10      5.40 o 
 -11   3   5       48.06       52.71      4.65 o 
 -10   3   5       19.85       16.41      3.18 o 
  -9   3   5       66.51       67.85      3.11 o 
  -8   3   5       21.75       29.11      1.75 o 
  -7   3   5       85.38       80.99      3.22 o 
  -6   3   5       25.25       38.59      1.83 o 
  -5   3   5      583.39      596.47     15.46 o 
  -4   3   5       20.75       13.56      1.23 o 
  -3   3   5     2436.98     2527.95     35.64 o 
  -2   3   5      330.54      331.93      4.54 o 
  -1   3   5      673.26      681.43     11.09 o 
   0   3   5      112.62      141.66      2.66 o 
   1   3   5      376.45      347.35      5.79 o 
   2   3   5       76.69      106.44      2.67 o 
   3   3   5      321.40      361.48      3.43 o 
   4   3   5      160.13      157.20      2.32 o 
   5   3   5        8.61        4.63      1.06 o 
   6   3   5      197.23      197.61      3.41 o 
   7   3   5      380.44      344.01      5.55 o 
   8   3   5      626.38      598.34     14.53 o 
   9   3   5      373.50      381.39      8.28 o 
  10   3   5      212.01      208.00      9.77 o 
  11   3   5        0.34        1.90      3.38 o 
  12   3   5       18.31       18.66      5.85 o 
 -12   4   5      119.00      121.19      6.17 o 
 -11   4   5       31.09       31.36      3.91 o 
 -10   4   5      287.15      265.89      5.17 o 
  -9   4   5       16.94       14.67      1.90 o 
  -8   4   5        1.04        0.23      1.33 o 
  -7   4   5        7.81        4.06      1.42 o 
  -6   4   5      504.79      469.79      6.61 o 
  -5   4   5      289.94      264.97      4.14 o 
  -4   4   5      145.83      162.39      3.10 o 
  -3   4   5       16.07       20.84      1.21 o 
  -2   4   5      263.03      301.45      3.96 o 
  -1   4   5      288.84      293.31      3.91 o 
   0   4   5        1.03        0.06      0.85 o 
   1   4   5      945.87      965.77      7.42 o 
   2   4   5      373.29      387.60      4.77 o 
   3   4   5      155.49      158.93      3.19 o 
   4   4   5      164.78      151.90      2.94 o 
   5   4   5      280.75      245.39      5.21 o 
   6   4   5        0.25        0.85      1.43 o 
   7   4   5      118.33      106.50      4.55 o 
   8   4   5       47.77       54.48      3.78 o 
   9   4   5       23.44       21.14      5.40 o 
  10   4   5        8.68       15.03      3.19 o 
  11   4   5      159.60      154.56      6.52 o 
 -11   5   5      116.17      117.95      4.06 o 
 -10   5   5        6.52        6.95      1.93 o 
  -9   5   5        2.64        2.50      1.86 o 
  -8   5   5       91.00       76.66      2.98 o 
  -7   5   5      355.79      379.48      7.67 o 
  -6   5   5      382.64      369.18      7.92 o 
  -5   5   5      259.35      270.61      5.53 o 
  -4   5   5       98.01       96.97      3.34 o 
  -3   5   5      292.20      289.85      4.47 o 
  -2   5   5      410.56      452.00      7.47 o 
  -1   5   5      309.65      294.55      4.40 o 
   0   5   5     1024.17     1033.07     12.95 o 
   1   5   5      134.53      140.59      3.27 o 
   2   5   5      202.55      197.89      4.00 o 
   3   5   5       61.59       61.29      3.19 o 
   4   5   5      288.64      305.80      5.27 o 
   5   5   5       13.81       14.33      1.84 o 
   6   5   5      222.18      222.99      6.97 o 
   7   5   5      130.32      122.79      5.12 o 
   8   5   5      275.90      286.64     13.60 o 
   9   5   5       98.13       98.49      5.27 o 
  10   5   5       76.39       84.64      5.23 o 
 -10   6   5        3.33        3.34      2.12 o 
  -9   6   5       84.95       72.70      3.28 o 
  -8   6   5      150.54      132.03      3.97 o 
  -7   6   5       75.78       55.62      2.80 o 
  -6   6   5        0.01       -1.32      1.28 o 
  -5   6   5      113.91      108.73      4.35 o 
  -4   6   5        2.00        0.42      1.48 o 
  -3   6   5      382.57      354.17     13.72 o 
  -2   6   5       29.17       28.20      2.10 o 
  -1   6   5      105.57       79.37      3.50 o 
   0   6   5      821.95      831.50     10.52 o 
   1   6   5      182.48      161.08      3.84 o 
   2   6   5      129.39      118.25      4.41 o 
   3   6   5      759.79      742.56     10.17 o 
   4   6   5       75.02       68.50      3.09 o 
   5   6   5        2.95        2.11      2.55 o 
   6   6   5       24.98       29.02      6.00 o 
   7   6   5      159.57      164.15      6.23 o 
   8   6   5        0.48       -2.47      2.58 o 
   9   6   5      294.30      291.54      9.11 o 
  10   6   5       63.31       73.94      5.43 o 
  -9   7   5        1.19        3.63      2.11 o 
  -8   7   5       16.42       22.31      2.57 o 
  -7   7   5       10.86        7.34      3.11 o 
  -6   7   5       43.96       45.97      3.04 o 
  -5   7   5       41.99       46.52      3.00 o 
  -4   7   5      111.92      120.05      7.35 o 
  -3   7   5       23.20       23.81      3.31 o 
  -2   7   5       16.93       15.18      2.61 o 
  -1   7   5      996.79      975.99      9.59 o 
   0   7   5      544.08      550.97     13.29 o 
   1   7   5        1.52        0.51      1.92 o 
   2   7   5      138.64      132.05      4.85 o 
   3   7   5        0.01       -1.15      1.85 o 
   4   7   5      204.55      198.29      6.48 o 
   5   7   5      326.08      309.24     13.61 o 
   6   7   5       40.23       43.64      4.26 o 
   7   7   5       26.66       32.12      4.13 o 
   8   7   5      174.61      179.91     10.55 o 
  -7   8   5       73.80       64.00      3.96 o 
  -6   8   5        3.87       -0.71      3.01 o 
  -5   8   5      103.35      107.18      4.38 o 
  -4   8   5       78.54       74.94      3.69 o 
  -3   8   5       32.34       35.42      4.06 o 
  -2   8   5        1.35       -1.34      2.50 o 
  -1   8   5       68.77       61.84      5.95 o 
   0   8   5       13.19       13.12      2.65 o 
   1   8   5       48.93       46.77      3.65 o 
   2   8   5       70.75       66.12      4.20 o 
   3   8   5       35.21       35.88      3.85 o 
   4   8   5       17.06       22.15      3.73 o 
   5   8   5      396.56      405.82     23.48 o 
   6   8   5       22.41       24.99      7.11 o 
   7   8   5      111.91      108.54      7.09 o 
  -5   9   5       74.98       85.31     10.42 o 
  -4   9   5        4.95       -1.56      4.08 o 
  -3   9   5      125.82      146.05      9.13 o 
  -2   9   5       21.96       21.18      4.94 o 
  -1   9   5       27.39       33.54      5.65 o 
   0   9   5        2.72        7.51      3.88 o 
   1   9   5      132.74      137.33      5.80 o 
   2   9   5       22.04       28.60      5.04 o 
   3   9   5        5.14        2.92      2.90 o 
   4   9   5       26.94       27.78      4.20 o 
 -12   0   6       22.48       27.69      5.55 o 
 -10   0   6      604.96      557.65     14.21 o 
  -8   0   6      115.83      117.93      3.90 o 
  -6   0   6        0.12        2.30      1.36 o 
  -4   0   6      371.25      468.00      5.48 o 
  -2   0   6      881.32      861.08      6.95 o 
   0   0   6    10982.41    10888.44    105.48 o 
   2   0   6       86.40       84.05      2.08 o 
   4   0   6      505.06      534.20     16.90 o 
   6   0   6       35.72       44.49      2.55 o 
   8   0   6       36.77       39.71      3.08 o 
  10   0   6      371.04      369.15     11.36 o 
 -13   1   6        8.54        8.82      4.31 o 
 -12   1   6       20.80       29.54      3.86 o 
 -11   1   6        0.17       -0.39      2.09 o 
 -10   1   6      100.86       95.15      4.60 o 
  -9   1   6      164.91      146.29      5.26 o 
  -8   1   6       20.40       18.02      2.05 o 
  -7   1   6       38.14       32.10      1.39 o 
  -6   1   6        0.38        2.76      0.78 o 
  -5   1   6      196.86      200.76      1.96 o 
  -4   1   6       53.05       45.09      1.03 o 
  -3   1   6      604.18      610.60     10.11 o 
  -2   1   6     3278.13     3263.69     29.89 o 
  -1   1   6       55.66       39.27      0.89 o 
   0   1   6       89.91       86.12      1.69 o 
   1   1   6       30.51       55.39      1.67 o 
   2   1   6     1458.54     1496.81     14.07 o 
   3   1   6      603.31      502.22      7.77 o 
   4   1   6     3057.94     3387.55     60.95 o 
   5   1   6      285.86      289.88      3.57 o 
   6   1   6      104.77      102.70      2.48 o 
   7   1   6       53.63       35.40      2.15 o 
   8   1   6      438.50      415.72      5.32 o 
   9   1   6       74.30       79.72      3.38 o 
  10   1   6      575.24      572.93     14.73 o 
  11   1   6      147.09      140.11      8.17 o 
  12   1   6       77.43       76.62      7.16 o 
 -13   2   6       27.63       40.82      6.38 o 
 -12   2   6      101.04      101.28      5.45 o 
 -11   2   6        0.30       -2.12      2.53 o 
 -10   2   6       30.84       34.67      3.71 o 
  -9   2   6      361.49      331.42      7.59 o 
  -8   2   6       51.83       43.03      2.06 o 
  -7   2   6      655.64      623.33      8.73 o 
  -6   2   6      266.99      271.84      3.35 o 
  -5   2   6      185.00      146.99      2.18 o 
  -4   2   6      136.88      151.84      2.21 o 
  -3   2   6       53.45       44.03      1.04 o 
  -2   2   6      131.00       99.27      1.59 o 
  -1   2   6      501.07      552.88      4.91 o 
   0   2   6      161.26      180.05      2.13 o 
   1   2   6      483.67      516.97     10.23 o 
   2   2   6       52.39       65.66      1.41 o 
   3   2   6      459.26      505.17      3.58 o 
   4   2   6      155.09      156.75      2.29 o 
   5   2   6      110.42       99.41      2.33 o 
   6   2   6      271.44      272.98      3.84 o 
   7   2   6       48.65       45.77      2.01 o 
   8   2   6      210.92      215.69      4.61 o 
   9   2   6        8.31        9.84      2.40 o 
  10   2   6       96.91       93.74      7.42 o 
  11   2   6       14.23       15.80      4.64 o 
  12   2   6        0.03       -5.90      4.64 o 
 -12   3   6       82.25       75.34      5.08 o 
 -11   3   6       18.67       26.93      3.65 o 
 -10   3   6      161.86      174.39      6.10 o 
  -9   3   6        0.74       -0.17      1.39 o 
  -8   3   6       33.40       32.93      2.05 o 
  -7   3   6      110.11      108.46      2.93 o 
  -6   3   6        6.74        5.63      1.24 o 
  -5   3   6       10.86       13.25      1.39 o 
  -4   3   6       20.46       23.56      1.46 o 
  -3   3   6     1307.43     1361.82     26.39 o 
  -2   3   6     1940.35     2089.92     23.19 o 
  -1   3   6       20.88       16.95      1.05 o 
   0   3   6      815.02      765.24     16.90 o 
   1   3   6      208.89      245.50      3.63 o 
   2   3   6      123.22      187.28      3.27 o 
   3   3   6      209.15      260.42      2.83 o 
   4   3   6      312.58      337.20      4.05 o 
   5   3   6       88.96       80.97      2.21 o 
   6   3   6       31.04       43.12      2.26 o 
   7   3   6       43.27       34.37      2.43 o 
   8   3   6      104.81      105.36      4.58 o 
   9   3   6       20.92       23.22      3.48 o 
  10   3   6       55.56       51.33      4.05 o 
  11   3   6      290.74      290.95      9.04 o 
 -12   4   6        9.63       11.23      3.63 o 
 -11   4   6       35.44       47.73      7.64 o 
 -10   4   6       31.85       36.71      3.01 o 
  -9   4   6       11.01        9.63      1.78 o 
  -8   4   6      326.34      288.36      4.90 o 
  -7   4   6      549.86      534.90      6.26 o 
  -6   4   6       97.81      110.50      2.97 o 
  -5   4   6     2366.44     2427.32     37.54 o 
  -4   4   6      143.42      140.64      4.11 o 
  -3   4   6      152.76      136.41      2.51 o 
  -2   4   6      743.87      807.24     10.34 o 
  -1   4   6       24.61       39.92      1.53 o 
   0   4   6       23.87       26.93      1.71 o 
   1   4   6     1151.93     1192.55     12.94 o 
   2   4   6        0.02       -0.73      0.95 o 
   3   4   6       46.81       48.94      2.16 o 
   4   4   6        0.05        1.88      1.04 o 
   5   4   6      176.14      173.68      5.13 o 
   6   4   6        0.67        1.59      1.54 o 
   7   4   6      257.21      257.40      6.64 o 
   8   4   6        5.28        2.19      2.23 o 
   9   4   6        0.99        1.47      2.42 o 
  10   4   6        3.44       -1.87      2.61 o 
  11   4   6      145.28      141.68      6.79 o 
 -11   5   6       81.73       84.66      3.69 o 
 -10   5   6      144.16      154.83      4.35 o 
  -9   5   6        0.35       -2.11      1.63 o 
  -8   5   6       20.04       23.22      2.28 o 
  -7   5   6       50.04       41.56      2.35 o 
  -6   5   6       37.14       40.02      2.25 o 
  -5   5   6       60.18       57.69      2.38 o 
  -4   5   6        1.91        0.06      1.44 o 
  -3   5   6       36.13       34.10      2.56 o 
  -2   5   6       11.60        4.77      1.70 o 
  -1   5   6        0.10        0.55      0.90 o 
   0   5   6      191.38      196.41      3.96 o 
   1   5   6       22.18       17.21      1.72 o 
   2   5   6      558.81      535.50      6.27 o 
   3   5   6      612.32      585.71      8.64 o 
   4   5   6      108.31      109.09      3.46 o 
   5   5   6      254.05      241.92      4.97 o 
   6   5   6       14.61       14.26      2.68 o 
   7   5   6        8.06       10.39      5.27 o 
   8   5   6        9.39       13.85      3.45 o 
   9   5   6       52.69       56.33      4.56 o 
  10   5   6       17.64       17.62      3.76 o 
 -10   6   6       25.76       36.48      3.74 o 
  -9   6   6        0.67        2.55      1.96 o 
  -8   6   6       18.83       23.74      2.95 o 
  -7   6   6        2.80        3.23      1.66 o 
  -6   6   6      277.96      293.41      6.54 o 
  -5   6   6        6.04        5.96      1.81 o 
  -4   6   6      329.36      337.22      5.98 o 
  -3   6   6        0.26        0.41      2.42 o 
  -2   6   6      496.70      455.11      9.62 o 
  -1   6   6        5.56        8.01      1.40 o 
   0   6   6        7.30        8.35      1.64 o 
   1   6   6        0.09       -1.43      1.27 o 
   2   6   6       18.68       19.53      2.51 o 
   3   6   6       50.55       45.68      3.32 o 
   4   6   6        0.07       -2.46      1.64 o 
   5   6   6        1.21        1.52      2.42 o 
   6   6   6      157.01      155.84      5.94 o 
   7   6   6        1.18        0.24      2.58 o 
   8   6   6      290.69      307.81     13.53 o 
   9   6   6       38.41       37.40      4.44 o 
  -9   7   6        7.62        6.90      2.82 o 
  -8   7   6       32.04       29.28      3.97 o 
  -7   7   6      104.68      101.66      6.06 o 
  -6   7   6        4.55        4.22      2.10 o 
  -5   7   6       21.91       29.80      2.70 o 
  -4   7   6        0.08       -1.92      2.21 o 
  -3   7   6        0.06        1.29      2.12 o 
  -2   7   6      225.65      220.78      6.07 o 
  -1   7   6        0.76        0.47      1.46 o 
   0   7   6      130.93      133.79      7.02 o 
   1   7   6      579.79      562.52     21.25 o 
   2   7   6       48.39       43.50      3.50 o 
   3   7   6      291.04      282.01      8.51 o 
   4   7   6       22.52       26.20      3.40 o 
   5   7   6      173.35      169.79      6.35 o 
   6   7   6        1.75       -0.43      2.65 o 
   7   7   6       18.41       25.65      3.96 o 
   8   7   6       10.72       11.44      3.61 o 
  -7   8   6       91.32      106.50      4.79 o 
  -6   8   6       46.08       48.01      3.69 o 
  -5   8   6      190.88      198.31      6.90 o 
  -4   8   6       78.49       64.87      6.56 o 
  -3   8   6      230.68      212.58      9.79 o 
  -2   8   6       20.97       34.14      5.45 o 
  -1   8   6       84.01       71.88      8.55 o 
   0   8   6      107.37       96.84      4.68 o 
   1   8   6       47.36       47.03      3.70 o 
   2   8   6       43.69       45.11      3.89 o 
   3   8   6        0.02        0.96      3.33 o 
   4   8   6        1.90       -2.14      2.55 o 
   5   8   6        4.05        4.79      2.96 o 
   6   8   6      204.32      231.29      8.08 o 
  -5   9   6       70.31       72.63      7.26 o 
  -4   9   6       36.67       41.31      6.56 o 
  -3   9   6       45.03       46.05      6.81 o 
  -2   9   6      100.74      113.91      8.12 o 
  -1   9   6       18.97       16.64      4.74 o 
   0   9   6      272.88      270.50     11.31 o 
   1   9   6       11.61       13.89      3.14 o 
   2   9   6       34.78       42.11      5.85 o 
   3   9   6       35.03       41.56      4.42 o 
   4   9   6       51.81       62.39      6.66 o 
 -13   0   7      339.72      352.94     13.73 o 
 -11   0   7      112.86      109.07      7.42 o 
  -9   0   7        0.88       -0.35      3.08 o 
  -7   0   7       60.77       61.70      2.97 o 
  -5   0   7        3.07       10.33      1.10 o 
  -3   0   7      680.86      681.87      7.49 o 
  -1   0   7     1035.20      989.36     24.51 o 
   1   0   7      981.57      974.67      8.13 o 
   3   0   7     1290.44     1650.63     12.01 o 
   5   0   7      183.17      179.41      4.13 o 
   7   0   7       31.92       30.55      2.73 o 
   9   0   7      332.65      346.62     16.81 o 
 -13   1   7        0.02        1.63      3.12 o 
 -12   1   7       28.38       35.84      4.09 o 
 -11   1   7        1.26       -1.35      2.39 o 
 -10   1   7      179.25      179.47      6.33 o 
  -9   1   7      976.40      922.80      9.44 o 
  -8   1   7      628.56      598.98      7.24 o 
  -7   1   7      114.88      109.62      2.22 o 
  -6   1   7        2.80        5.04      0.91 o 
  -5   1   7       24.55       47.50      1.19 o 
  -4   1   7      699.26      658.73      6.93 o 
  -3   1   7     1141.18     1170.93      4.78 o 
  -2   1   7      333.73      338.06      3.02 o 
  -1   1   7      106.50      120.39      1.46 o 
   0   1   7     1810.61     1978.21     14.87 o 
   1   1   7      140.14      129.45      2.55 o 
   2   1   7        0.39        3.22      1.00 o 
   3   1   7       51.77       72.21      1.48 o 
   4   1   7       81.06       99.63      2.08 o 
   5   1   7      515.61      553.62     10.34 o 
   6   1   7     1596.73     1592.38     20.09 o 
   7   1   7       99.93       90.97      2.63 o 
   8   1   7      164.31      160.38      3.47 o 
   9   1   7       71.70       74.17      3.99 o 
  10   1   7       25.24       30.25      3.47 o 
  11   1   7       44.72       58.20      6.10 o 
 -13   2   7        6.95       16.48      5.62 o 
 -12   2   7       35.36       36.83      4.42 o 
 -11   2   7      192.77      181.32      6.60 o 
 -10   2   7        5.53        7.14      2.72 o 
  -9   2   7      172.31      144.25      7.95 o 
  -8   2   7      475.59      439.03      5.29 o 
  -7   2   7      209.05      185.42      3.44 o 
  -6   2   7      197.91      162.96      3.33 o 
  -5   2   7       29.67       31.24      1.33 o 
  -4   2   7     1914.70     2064.38     16.91 o 
  -3   2   7      108.68      146.08      1.81 o 
  -2   2   7      900.32      902.12      5.54 o 
  -1   2   7       29.48       28.72      1.06 o 
   0   2   7      476.64      459.32      4.70 o 
   1   2   7       17.86       44.05      1.77 o 
   2   2   7       80.74      117.05      2.65 o 
   3   2   7     3095.28     3311.62     14.94 o 
   4   2   7      245.68      299.47      3.10 o 
   5   2   7        6.74        6.80      1.09 o 
   6   2   7       59.12       61.24      2.13 o 
   7   2   7       53.41       60.36      2.76 o 
   8   2   7       70.74       82.56      3.19 o 
   9   2   7        3.26        2.56      2.52 o 
  10   2   7      163.96      174.15      6.17 o 
  11   2   7       17.83       18.38      7.24 o 
  12   2   7      134.13      136.72      9.43 o 
 -12   3   7       26.10       21.56      3.84 o 
 -11   3   7      576.77      568.20     11.29 o 
 -10   3   7      237.95      218.74      6.83 o 
  -9   3   7      232.33      222.14      4.36 o 
  -8   3   7       34.19       31.11      2.16 o 
  -7   3   7      382.89      369.11      4.98 o 
  -6   3   7      117.59      118.16      2.86 o 
  -5   3   7     2120.17     1967.99     24.13 o 
  -4   3   7      195.10      199.18      3.65 o 
  -3   3   7       70.05       57.12      1.52 o 
  -2   3   7       70.76       66.53      2.34 o 
  -1   3   7      377.60      391.67      5.37 o 
   0   3   7      158.31      187.51      2.46 o 
   1   3   7      435.06      419.08     10.97 o 
   2   3   7       32.40       41.77      1.90 o 
   3   3   7      756.47      738.85      7.62 o 
   4   3   7        3.77        2.29      1.44 o 
   5   3   7       18.47       22.42      1.96 o 
   6   3   7      485.67      487.55      7.33 o 
   7   3   7      372.66      351.15      5.84 o 
   8   3   7      164.53      180.52      5.83 o 
   9   3   7       42.96       52.68      3.82 o 
  10   3   7       71.30       69.41      4.44 o 
  11   3   7       35.40       33.90      4.11 o 
 -12   4   7      227.87      262.34      8.56 o 
 -11   4   7        7.23       15.81      3.57 o 
 -10   4   7      416.84      402.72      6.30 o 
  -9   4   7       14.08       15.64      1.97 o 
  -8   4   7       41.62       42.11      2.38 o 
  -7   4   7       84.40       74.79      2.74 o 
  -6   4   7       46.15       60.11      2.44 o 
  -5   4   7       68.01       68.64      2.85 o 
  -4   4   7      177.18      148.52      5.37 o 
  -3   4   7      317.68      309.91     10.32 o 
  -2   4   7      433.02      428.88      6.90 o 
  -1   4   7      267.75      347.91      3.84 o 
   0   4   7      179.46      161.65      4.00 o 
   1   4   7        6.64       23.16      1.79 o 
   2   4   7      445.79      430.72      6.46 o 
   3   4   7        0.60        0.55      1.12 o 
   4   4   7      300.09      310.49      5.55 o 
   5   4   7        0.48       -1.48      1.67 o 
   6   4   7      294.64      306.61      5.53 o 
   7   4   7       11.25       13.22      2.61 o 
   8   4   7       58.79       67.11      4.08 o 
   9   4   7      192.35      189.78      6.56 o 
  10   4   7        0.05       -0.67      3.96 o 
  11   4   7        5.79        7.98      3.96 o 
 -11   5   7      107.98      107.30      5.83 o 
 -10   5   7       54.93       54.85      3.06 o 
  -9   5   7       85.64       97.05      5.47 o 
  -8   5   7       11.99       10.74      1.90 o 
  -7   5   7      464.87      473.58      6.40 o 
  -6   5   7     1535.90     1426.09     27.96 o 
  -5   5   7        3.40        2.94      1.59 o 
  -4   5   7       47.24       55.84      4.26 o 
  -3   5   7      168.65      160.19      7.85 o 
  -2   5   7       15.42       16.82      1.42 o 
  -1   5   7       72.23       85.77      2.44 o 
   0   5   7        0.04       -0.02      1.13 o 
   1   5   7      305.34      305.67      5.64 o 
   2   5   7        8.19       10.84      1.55 o 
   3   5   7      231.49      226.49      5.67 o 
   4   5   7      911.10      901.20      9.32 o 
   5   5   7        0.07        0.03      1.49 o 
   6   5   7        1.87       -1.47      1.86 o 
   7   5   7       21.59       12.72      2.95 o 
   8   5   7      158.28      161.57      6.27 o 
   9   5   7      183.86      203.28      7.26 o 
  10   5   7       55.04       55.72      4.87 o 
 -10   6   7       11.91       17.01      4.10 o 
  -9   6   7       11.68       13.67      2.31 o 
  -8   6   7       91.06       83.64      3.42 o 
  -7   6   7      396.99      387.11      6.24 o 
  -6   6   7       44.17       40.47      2.58 o 
  -5   6   7       45.69       42.08      3.45 o 
  -4   6   7       17.93       27.47      2.90 o 
  -3   6   7        0.40        2.21      1.98 o 
  -2   6   7        0.62        0.91      1.70 o 
  -1   6   7      552.76      492.23     11.85 o 
   0   6   7      113.38      113.30      7.33 o 
   1   6   7      514.00      524.86      8.61 o 
   2   6   7        4.90        3.93      1.85 o 
   3   6   7      187.90      181.15      5.52 o 
   4   6   7        0.83       -0.27      1.57 o 
   5   6   7       91.37       90.85      4.60 o 
   6   6   7        0.30       -0.91      4.84 o 
   7   6   7       32.46       38.60      4.11 o 
   8   6   7      108.05      108.34      5.64 o 
   9   6   7      127.08      124.56      6.14 o 
  -9   7   7        0.80        3.16      2.64 o 
  -8   7   7      195.74      205.74      8.65 o 
  -7   7   7      259.87      249.02      6.29 o 
  -6   7   7        5.06        3.56      2.79 o 
  -5   7   7        0.12        3.14      2.60 o 
  -4   7   7      301.36      291.29     11.33 o 
  -3   7   7        5.81        7.61      3.18 o 
  -2   7   7        8.02        4.50      2.25 o 
  -1   7   7        0.02        0.10      1.43 o 
   0   7   7       26.71       26.65      2.71 o 
   1   7   7      215.35      219.05      6.25 o 
   2   7   7       62.13       58.94      4.67 o 
   3   7   7       40.86       38.62      3.44 o 
   4   7   7      167.91      177.95     10.77 o 
   5   7   7        2.16        1.34      2.43 o 
   6   7   7      279.51      295.16      8.35 o 
   7   7   7       75.87       75.42      5.05 o 
   8   7   7       59.76       71.25      5.17 o 
  -7   8   7       10.76        6.81      5.24 o 
  -6   8   7      229.93      240.48     11.41 o 
  -5   8   7       94.01       94.74      7.36 o 
  -4   8   7       26.24       28.55      5.09 o 
  -3   8   7       50.46       46.20      6.15 o 
  -2   8   7       33.14       34.33      3.80 o 
  -1   8   7       24.03       29.29      3.51 o 
   0   8   7       63.85       64.57      4.05 o 
   1   8   7      164.20      161.78      7.42 o 
   2   8   7      168.97      167.17      8.78 o 
   3   8   7       48.35       45.19      5.85 o 
   4   8   7        0.00       -1.66      2.53 o 
   5   8   7       53.03       57.56      4.70 o 
   6   8   7       59.32       69.21      5.28 o 
  -4   9   7        0.04       -0.86      4.14 o 
  -3   9   7       56.43       70.54      4.86 o 
  -2   9   7       12.31        5.90      4.39 o 
  -1   9   7       33.15       37.42      6.20 o 
   0   9   7       13.26       10.29      4.69 o 
   1   9   7       74.61       92.61      7.47 o 
   2   9   7       11.95        8.88      4.34 o 
   3   9   7       27.24       29.70      8.83 o 
 -12   0   8      130.35      144.24      8.88 o 
 -10   0   8      202.18      207.73      8.98 o 
  -8   0   8     1211.12     1129.76     11.69 o 
  -6   0   8        8.78        7.14      1.20 o 
  -4   0   8      482.26      524.45      7.06 o 
  -2   0   8     1824.01     2143.63     24.26 o 
   0   0   8      200.02      238.21      4.27 o 
   2   0   8      202.34      159.17      2.92 o 
   4   0   8     3218.04     3419.92     32.48 o 
   6   0   8     1097.81     1058.78     27.53 o 
   8   0   8      144.91      131.07      5.80 o 
 -13   1   8        3.80        8.13      3.49 o 
 -12   1   8      106.32      101.71      5.48 o 
 -11   1   8        0.90       -3.35      2.24 o 
 -10   1   8      162.92      152.22      5.58 o 
  -9   1   8       35.77       44.17      2.80 o 
  -8   1   8       70.76       70.60      3.03 o 
  -7   1   8       16.77       23.99      1.45 o 
  -6   1   8       21.29       24.05      1.34 o 
  -5   1   8       37.91       34.68      1.14 o 
  -4   1   8     1089.79     1166.25      7.53 o 
  -3   1   8       23.96       32.49      1.06 o 
  -2   1   8       83.38      115.87      1.76 o 
  -1   1   8      441.56      451.26      4.38 o 
   0   1   8     1154.90     1273.80      6.87 o 
   1   1   8     3040.46     3172.90     13.06 o 
   2   1   8     1711.38     1857.24     31.99 o 
   3   1   8       10.67       15.69      1.38 o 
   4   1   8      276.81      308.99      3.48 o 
   5   1   8       23.15       19.71      1.57 o 
   6   1   8      173.02      183.03      3.30 o 
   7   1   8      220.38      223.75      4.62 o 
   8   1   8       29.18       28.55      2.39 o 
   9   1   8      241.46      254.69      7.84 o 
  10   1   8      146.01      158.23      8.07 o 
 -13   2   8       15.25       15.92      3.92 o 
 -12   2   8       94.31       89.80      5.37 o 
 -11   2   8       74.97       72.74      4.51 o 
 -10   2   8       57.33       57.16      3.18 o 
  -9   2   8      905.38      870.80     12.15 o 
  -8   2   8      178.19      173.55      4.68 o 
  -7   2   8     1228.95     1151.74      8.33 o 
  -6   2   8      352.91      333.94      3.65 o 
  -5   2   8        7.03        7.81      1.02 o 
  -4   2   8      365.52      364.68      6.21 o 
  -3   2   8        5.13        4.87      0.69 o 
  -2   2   8       28.29       35.85      1.19 o 
  -1   2   8       56.54       71.36      1.54 o 
   0   2   8      157.09      127.86      2.73 o 
   1   2   8       32.39       27.34      1.62 o 
   2   2   8      467.13      465.10      8.73 o 
   3   2   8     1522.94     1542.56     11.01 o 
   4   2   8      304.85      288.23      3.11 o 
   5   2   8     1374.27     1439.12     20.19 o 
   6   2   8      184.88      188.64      4.17 o 
   7   2   8        5.78        8.72      1.75 o 
   8   2   8       62.74       60.72      2.92 o 
   9   2   8        0.59       -1.62      2.55 o 
  10   2   8        0.78        5.97      2.69 o 
  11   2   8       29.68       27.16      3.77 o 
 -12   3   8        8.85       11.42      6.91 o 
 -11   3   8       42.27       55.15      4.60 o 
 -10   3   8      227.28      227.45      7.08 o 
  -9   3   8       12.56       24.13      2.54 o 
  -8   3   8       60.62       61.22      2.96 o 
  -7   3   8       57.40       52.52      2.73 o 
  -6   3   8      339.79      359.04      5.55 o 
  -5   3   8       24.32       32.78      1.86 o 
  -4   3   8      212.32      176.91      3.14 o 
  -3   3   8       59.87       58.76      1.61 o 
  -2   3   8     2793.30     2840.50     61.54 o 
  -1   3   8        0.12        4.60      1.34 o 
   0   3   8        3.03        3.09      0.76 o 
   1   3   8      482.73      514.47      5.71 o 
   2   3   8       14.51       20.81      1.69 o 
   3   3   8      334.16      327.53      5.68 o 
   4   3   8       27.07       33.12      1.70 o 
   5   3   8       36.19       44.18      2.35 o 
   6   3   8      344.00      331.26      5.57 o 
   7   3   8        5.30        4.98      1.73 o 
   8   3   8      148.97      162.44      5.67 o 
   9   3   8      131.41      131.33      5.46 o 
  10   3   8       89.12       90.18      4.98 o 
  11   3   8       95.32       93.33      5.28 o 
 -12   4   8       70.91       60.39      4.81 o 
 -11   4   8      177.22      171.20     11.96 o 
 -10   4   8        0.06       -2.53      2.54 o 
  -9   4   8       75.07       65.57      2.97 o 
  -8   4   8       62.81       49.83      2.60 o 
  -7   4   8      351.09      330.02      6.17 o 
  -6   4   8      182.51      189.90      4.44 o 
  -5   4   8      155.41      150.22      4.27 o 
  -4   4   8        4.17        4.72      1.23 o 
  -3   4   8        0.29       -0.53      0.93 o 
  -2   4   8      191.15      225.51      6.32 o 
  -1   4   8      620.25      632.72      8.34 o 
   0   4   8       33.38       37.52      2.00 o 
   1   4   8      547.33      519.20      7.55 o 
   2   4   8       48.04       57.45      2.44 o 
   3   4   8      170.12      162.81      3.74 o 
   4   4   8       83.15       88.00      9.03 o 
   5   4   8        5.29        6.02      1.55 o 
   6   4   8      328.24      320.82      5.81 o 
   7   4   8       25.59       21.41      3.51 o 
   8   4   8        0.49        6.01      5.80 o 
   9   4   8       48.49       53.72      4.28 o 
  10   4   8        9.02        9.15      3.05 o 
 -11   5   8      114.22      113.96      5.99 o 
 -10   5   8       11.53       12.74      2.73 o 
  -9   5   8        6.80        7.13      2.02 o 
  -8   5   8       94.07      100.00      3.43 o 
  -7   5   8      163.50      166.04      4.64 o 
  -6   5   8       60.38       59.46      3.08 o 
  -5   5   8        0.04       -2.23      1.49 o 
  -4   5   8      864.19      872.87     32.30 o 
  -3   5   8      121.97      123.31      3.40 o 
  -2   5   8       31.12       29.27      1.98 o 
  -1   5   8      218.55      233.44      4.45 o 
   0   5   8      271.08      242.28      4.57 o 
   1   5   8       93.41       99.27      3.15 o 
   2   5   8       73.42       79.00      2.93 o 
   3   5   8      628.59      622.53      9.44 o 
   4   5   8       77.22       74.71      3.17 o 
   5   5   8      418.48      405.66      6.63 o 
   6   5   8       83.47       68.34      4.08 o 
   7   5   8      377.06      385.37      8.84 o 
   8   5   8      245.67      246.03      7.60 o 
   9   5   8      113.41      114.73      5.71 o 
  10   5   8       47.86       59.04      4.97 o 
 -10   6   8      132.04      137.31      4.49 o 
  -9   6   8        6.82        4.39      2.13 o 
  -8   6   8        1.07       -0.43      2.20 o 
  -7   6   8        2.22        1.32      1.92 o 
  -6   6   8       26.15       25.53      3.30 o 
  -5   6   8       11.90       19.21      4.49 o 
  -4   6   8       45.25       40.41      3.27 o 
  -3   6   8       44.95       41.21      3.08 o 
  -2   6   8       54.00       39.78      3.14 o 
  -1   6   8       31.97       28.29      2.27 o 
   0   6   8      474.49      460.94     10.25 o 
   1   6   8      114.02      120.17      4.84 o 
   2   6   8      582.75      554.79      9.31 o 
   3   6   8        0.33       -0.05      1.85 o 
   4   6   8        0.12       -1.49      1.94 o 
   5   6   8       43.00       42.00      3.74 o 
   6   6   8       74.53       71.06      4.46 o 
   7   6   8        2.53        0.56      2.98 o 
   8   6   8      518.80      510.68     14.95 o 
   9   6   8        5.26        5.88      3.56 o 
  -9   7   8       48.91       61.49      4.02 o 
  -8   7   8        4.54        1.33      3.07 o 
  -7   7   8       17.93       29.37      8.55 o 
  -6   7   8        5.66       -0.15      3.73 o 
  -5   7   8      283.82      256.49     10.60 o 
  -4   7   8        3.39        1.92      3.58 o 
  -3   7   8       98.47      101.40      4.82 o 
  -2   7   8       28.07       28.25      3.25 o 
  -1   7   8       33.61       35.13      3.29 o 
   0   7   8        1.23       -0.31      1.63 o 
   1   7   8      316.54      297.65      7.31 o 
   2   7   8        0.77       -1.53      3.45 o 
   3   7   8       40.70       42.25      3.76 o 
   4   7   8       12.80       13.33      2.24 o 
   5   7   8       13.44       10.85      3.18 o 
   6   7   8       11.50       13.33      3.16 o 
   7   7   8       49.08       59.34      4.90 o 
  -7   8   8        0.56       -1.77      4.08 o 
  -6   8   8        1.73        1.36      4.54 o 
  -5   8   8       14.65       17.95      5.19 o 
  -4   8   8       19.97       22.62      5.37 o 
  -3   8   8        0.08       -0.15      2.14 o 
  -2   8   8       20.77       30.23      8.67 o 
  -1   8   8       34.05       44.54      8.67 o 
   0   8   8        2.12        2.07      3.48 o 
   1   8   8      269.78      243.74      7.15 o 
   2   8   8      121.92      121.75      5.44 o 
   3   8   8       98.33      110.46      5.38 o 
   4   8   8      183.58      193.48      7.21 o 
   5   8   8        3.00        4.61      4.31 o 
  -4   9   8      268.26      271.20      8.60 o 
  -3   9   8       80.44       92.20      5.30 o 
  -2   9   8       89.78      111.98      8.37 o 
  -1   9   8       62.62       48.17      5.80 o 
   0   9   8        0.08        1.16      3.78 o 
   1   9   8        2.16        3.13      4.14 o 
   2   9   8       22.56       33.29      4.08 o 
 -13   0   9        0.58        3.13      4.59 o 
 -11   0   9       90.28       94.99      7.11 o 
  -9   0   9       66.71       65.53      5.55 o 
  -7   0   9       45.94       51.48      4.26 o 
  -5   0   9      520.77      587.82      5.60 o 
  -3   0   9     2973.23     3174.10     49.24 o 
  -1   0   9      241.73      281.25      4.45 o 
   1   0   9      185.70      246.77      4.68 o 
   3   0   9       25.14       25.13      1.85 o 
   5   0   9      114.51      106.25      3.44 o 
   7   0   9      266.63      252.08      8.84 o 
   9   0   9      353.52      359.58     11.26 o 
 -13   1   9        7.86        5.50      3.86 o 
 -12   1   9       19.44       21.46      3.82 o 
 -11   1   9       19.75       22.47      3.52 o 
 -10   1   9      144.12      137.80      5.51 o 
  -9   1   9     1568.44     1515.54     12.39 o 
  -8   1   9       86.35       83.71      3.23 o 
  -7   1   9      395.49      377.30      4.26 o 
  -6   1   9       85.82       87.64      2.05 o 
  -5   1   9      392.05      413.29      3.56 o 
  -4   1   9        1.96        2.05      0.71 o 
  -3   1   9     1416.20     1657.57     15.07 o 
  -2   1   9       14.10       27.09      1.05 o 
  -1   1   9     3863.09     4119.20     34.48 o 
   0   1   9       55.48       40.18      1.56 o 
   1   1   9      867.90      871.94      7.15 o 
   2   1   9     2619.83     2709.81     30.43 o 
   3   1   9      117.12      120.00      2.51 o 
   4   1   9      418.12      364.74      3.82 o 
   5   1   9       73.51       74.56      2.70 o 
   6   1   9      473.51      473.81      6.27 o 
   7   1   9       48.27       51.64      2.70 o 
   8   1   9       17.05       19.13      2.21 o 
   9   1   9        2.17        4.97      2.33 o 
  10   1   9       86.62       93.27      7.06 o 
 -12   2   9        7.75        9.38      3.29 o 
 -11   2   9        4.20        3.93      2.85 o 
 -10   2   9        0.04       -2.59      2.34 o 
  -9   2   9       39.44       44.78      3.49 o 
  -8   2   9      265.68      230.59      4.18 o 
  -7   2   9      185.85      188.78      4.98 o 
  -6   2   9       13.18       10.03      1.16 o 
  -5   2   9      147.82      153.09      2.56 o 
  -4   2   9      321.10      298.28      3.75 o 
  -3   2   9        0.86        6.75      0.80 o 
  -2   2   9       34.20       30.04      1.11 o 
  -1   2   9     1901.13     2065.36     15.18 o 
   0   2   9       22.23       19.97      1.55 o 
   1   2   9      378.24      389.85      4.97 o 
   2   2   9       67.97       61.51      2.31 o 
   3   2   9      548.16      630.45      5.60 o 
   4   2   9      807.27      819.23      6.59 o 
   5   2   9      368.52      387.07      5.62 o 
   6   2   9      196.37      186.47      4.25 o 
   7   2   9      326.55      325.25      5.75 o 
   8   2   9       12.82       16.03      2.55 o 
   9   2   9      179.51      200.84      6.37 o 
  10   2   9      209.63      214.38      9.94 o 
  11   2   9        2.23        0.61      3.88 o 
 -12   3   9       25.26       28.05      4.03 o 
 -11   3   9      283.16      263.47      6.40 o 
 -10   3   9       40.03       48.71      3.55 o 
  -9   3   9      132.26      123.25      3.55 o 
  -8   3   9      175.14      163.95      3.77 o 
  -7   3   9      499.86      434.33      5.62 o 
  -6   3   9     1076.28     1042.77     14.57 o 
  -5   3   9      150.94      157.35      3.19 o 
  -4   3   9      283.36      290.96      7.23 o 
  -3   3   9     3698.66     3761.69     35.79 o 
  -2   3   9        3.81        3.65      0.97 o 
  -1   3   9      209.34      196.47      4.36 o 
   0   3   9      526.29      609.61      6.37 o 
   1   3   9      335.13      299.28      4.61 o 
   2   3   9      332.70      305.41      4.77 o 
   3   3   9      270.78      257.07      3.87 o 
   4   3   9        1.20        0.09      1.09 o 
   5   3   9       29.71       29.38      2.25 o 
   6   3   9        0.05       -1.12      1.43 o 
   7   3   9       68.52       64.76      3.11 o 
   8   3   9       13.97       18.93      3.20 o 
   9   3   9       70.88       69.12      4.44 o 
  10   3   9       12.52       14.11      3.93 o 
  11   3   9        0.33        7.01      4.34 o 
 -11   4   9        0.15        1.46      2.96 o 
 -10   4   9       72.46       90.89      5.12 o 
  -9   4   9       28.26       29.36      2.85 o 
  -8   4   9      125.40      134.81      4.46 o 
  -7   4   9      195.27      200.69      4.78 o 
  -6   4   9     2098.77     1996.10     14.58 o 
  -5   4   9        0.92       -0.07      1.24 o 
  -4   4   9       16.99       17.89      2.33 o 
  -3   4   9       33.11       26.42      1.63 o 
  -2   4   9      533.16      507.62      6.03 o 
  -1   4   9        1.15        3.11      1.73 o 
   0   4   9        7.51       10.34      1.49 o 
   1   4   9       65.10       65.74      2.53 o 
   2   4   9      245.11      227.55      4.40 o 
   3   4   9      202.88      200.98      4.25 o 
   4   4   9      255.67      240.65      4.08 o 
   5   4   9       53.60       54.39      2.82 o 
   6   4   9      571.63      554.05      7.70 o 
   7   4   9        0.72       -0.65      2.17 o 
   8   4   9      320.26      321.81      8.17 o 
   9   4   9       77.42       87.57      5.05 o 
  10   4   9        1.90       -0.41      2.84 o 
 -11   5   9        3.42        4.46      5.02 o 
 -10   5   9        0.70        0.15      2.31 o 
  -9   5   9      151.55      147.10      4.93 o 
  -8   5   9       82.22       79.95      3.65 o 
  -7   5   9        1.18        0.22      1.76 o 
  -6   5   9      105.89       97.04      3.62 o 
  -5   5   9       10.24       14.83      1.81 o 
  -4   5   9      265.75      284.44      6.47 o 
  -3   5   9       12.94       16.16      2.35 o 
  -2   5   9       26.42       28.20      2.16 o 
  -1   5   9      430.55      386.98      5.79 o 
   0   5   9        1.92        3.81      1.92 o 
   1   5   9      444.76      428.51      6.17 o 
   2   5   9       64.31       58.84      3.55 o 
   3   5   9       86.02       78.39      4.16 o 
   4   5   9      387.11      373.68      6.38 o 
   5   5   9        4.50        2.89      1.77 o 
   6   5   9       17.84       22.37      2.46 o 
   7   5   9        0.18       -0.05      2.31 o 
   8   5   9        3.91        2.07      2.81 o 
   9   5   9        0.76       -2.22      4.56 o 
 -10   6   9        8.99       12.14      2.90 o 
  -9   6   9        4.99       10.73      2.72 o 
  -8   6   9       83.18       71.72      3.68 o 
  -7   6   9      161.33      173.18      5.10 o 
  -6   6   9       45.72       50.40      4.41 o 
  -5   6   9      140.30      138.52      5.49 o 
  -4   6   9      434.18      405.18     12.05 o 
  -3   6   9       15.56       10.49      2.43 o 
  -2   6   9       62.14       56.39      3.53 o 
  -1   6   9       21.19       20.91      2.11 o 
   0   6   9       15.37       15.22      2.14 o 
   1   6   9        0.05       -0.94      1.42 o 
   2   6   9       29.52       29.74      3.08 o 
   3   6   9      174.79      170.02      6.91 o 
   4   6   9       10.47       13.07      2.27 o 
   5   6   9       13.10       15.00      2.42 o 
   6   6   9        4.29        9.80      3.08 o 
   7   6   9      646.78      641.70     12.17 o 
   8   6   9        3.66       -1.60      2.74 o 
  -8   7   9       40.72       34.50      6.20 o 
  -7   7   9        3.70       -0.61      3.68 o 
  -6   7   9      262.67      260.91     11.26 o 
  -5   7   9        0.33       -0.55      2.39 o 
  -4   7   9        8.38        5.52      2.49 o 
  -3   7   9       16.27       13.54      2.66 o 
  -2   7   9       25.55       26.72      4.19 o 
  -1   7   9      127.81      122.28     10.52 o 
   0   7   9      335.32      334.78      7.60 o 
   1   7   9       42.78       42.26      3.46 o 
   2   7   9      277.06      269.21      7.25 o 
   3   7   9       19.28       17.48      5.02 o 
   4   7   9      202.42      205.32      5.53 o 
   5   7   9       14.57       12.71      3.36 o 
   6   7   9       37.52       50.32      4.80 o 
   7   7   9        0.35        3.68      4.14 o 
  -6   8   9       43.54       49.41      4.79 o 
  -5   8   9      186.97      195.60      7.31 o 
  -4   8   9       27.66       29.31      3.74 o 
  -3   8   9      106.62       98.65      8.50 o 
  -2   8   9       94.13       94.59      8.88 o 
  -1   8   9       11.43       13.12      3.11 o 
   0   8   9        1.11        1.51      3.53 o 
   1   8   9       84.10       76.93      6.03 o 
   2   8   9       30.67       34.59      3.94 o 
   3   8   9        0.75        4.21      2.64 o 
   4   8   9      116.61      120.73      6.04 o 
   5   8   9       53.52       65.67      6.96 o 
  -3   9   9       44.04       64.29      4.96 o 
  -2   9   9       21.62       22.44      5.19 o 
  -1   9   9      200.31      186.40     10.34 o 
   0   9   9       45.98       50.49      6.81 o 
   1   9   9      151.84      162.81      9.64 o 
 -12   0  10       93.48       94.13      7.52 o 
 -10   0  10      117.77      116.44      7.32 o 
  -8   0  10     1010.51      992.64     11.33 o 
  -6   0  10      229.93      224.60      3.83 o 
  -4   0  10     1051.22      982.93     14.88 o 
  -2   0  10     1220.51     1191.30     20.70 o 
   0   0  10     3208.36     3486.46     35.95 o 
   2   0  10      153.38      156.59      2.77 o 
   4   0  10      101.27      101.43      3.14 o 
   6   0  10      277.56      275.94      9.04 o 
   8   0  10      526.51      565.72     13.95 o 
  10   0  10      694.65      789.09     17.69 o 
 -12   1  10       35.57       51.73      4.86 o 
 -11   1  10      127.56      147.62      6.01 o 
 -10   1  10       38.24       40.18      3.77 o 
  -9   1  10      194.09      179.07      4.65 o 
  -8   1  10       89.90      102.98      3.56 o 
  -7   1  10        0.11        1.12      1.12 o 
  -6   1  10       88.80       78.32      2.07 o 
  -5   1  10       87.01       92.88      1.82 o 
  -4   1  10      314.02      341.05      3.11 o 
  -3   1  10      197.69      201.61      2.38 o 
  -2   1  10     1982.38     2164.31     34.33 o 
  -1   1  10      101.63       98.39      2.67 o 
   0   1  10      226.63      253.66      3.54 o 
   1   1  10      146.53      179.31      4.44 o 
   2   1  10      985.83      992.93      7.37 o 
   3   1  10     1718.37     1651.39      8.87 o 
   4   1  10       42.31       39.73      2.42 o 
   5   1  10      623.74      583.16     16.42 o 
   6   1  10        9.82       11.55      1.76 o 
   7   1  10      337.66      329.16      9.29 o 
   8   1  10       55.32       53.02      3.72 o 
   9   1  10      106.85      108.74      4.99 o 
  10   1  10        8.96       17.10      4.44 o 
 -12   2  10       57.41       62.45      4.79 o 
 -11   2  10       48.34       47.39      4.64 o 
 -10   2  10      122.59      122.82      4.31 o 
  -9   2  10      242.98      245.84      5.50 o 
  -8   2  10      210.44      206.72      4.05 o 
  -7   2  10      177.17      180.31      5.06 o 
  -6   2  10      490.78      491.56      5.55 o 
  -5   2  10     1207.73     1183.37      8.73 o 
  -4   2  10        1.09        1.34      0.78 o 
  -3   2  10     2109.58     2093.37     14.82 o 
  -2   2  10      759.03      752.81      4.72 o 
  -1   2  10      712.02      730.61      7.82 o 
   0   2  10        1.42        0.27      0.99 o 
   1   2  10      621.75      663.88      6.77 o 
   2   2  10      266.19      258.54      4.45 o 
   3   2  10      156.78      149.28      3.04 o 
   4   2  10      657.28      681.11      6.25 o 
   5   2  10        8.09        7.44      1.61 o 
   6   2  10       72.74       83.42      3.19 o 
   7   2  10      305.33      307.80      5.74 o 
   8   2  10        8.95       10.04      2.53 o 
   9   2  10      120.28      127.29      7.72 o 
  10   2  10       14.43       17.00      4.49 o 
  11   2  10        6.04       10.84      4.44 o 
 -12   3  10      104.99      107.34     13.54 o 
 -11   3  10       10.24        9.91      2.60 o 
 -10   3  10       96.70      103.62      4.25 o 
  -9   3  10      132.71      136.57      4.45 o 
  -8   3  10      362.61      352.19      5.38 o 
  -7   3  10       29.01       33.85      2.25 o 
  -6   3  10      132.38      123.54      3.20 o 
  -5   3  10      111.65      107.35      2.87 o 
  -4   3  10       12.93        8.57      1.32 o 
  -3   3  10       34.26       36.46      1.77 o 
  -2   3  10      130.02      112.25      2.99 o 
  -1   3  10       69.01       76.36      2.65 o 
   0   3  10     2834.07     2880.55     41.25 o 
   1   3  10       93.90       87.23      2.89 o 
   2   3  10      578.22      536.43      8.52 o 
   3   3  10        0.36       -0.47      1.06 o 
   4   3  10      722.33      653.72      9.30 o 
   5   3  10       35.68       40.13      2.49 o 
   6   3  10      411.46      422.15     13.31 o 
   7   3  10       75.58       81.56      3.49 o 
   8   3  10       56.98       54.95      3.92 o 
   9   3  10        0.70       -1.67      2.46 o 
  10   3  10       22.61       24.11      5.14 o 
 -11   4  10       30.49       43.09      5.02 o 
 -10   4  10      345.08      376.71      7.56 o 
  -9   4  10      188.17      181.27      4.46 o 
  -8   4  10        2.95        0.87      1.54 o 
  -7   4  10      323.90      328.27      8.87 o 
  -6   4  10       14.89       17.21      2.49 o 
  -5   4  10      638.73      637.26      9.21 o 
  -4   4  10      505.98      508.43      8.09 o 
  -3   4  10      293.15      269.49      9.12 o 
  -2   4  10      475.69      501.25      8.17 o 
  -1   4  10     1755.19     1693.50     18.55 o 
   0   4  10      496.97      491.40      9.13 o 
   1   4  10        5.75        3.46      1.38 o 
   2   4  10       21.25       30.07      2.29 o 
   3   4  10      502.27      481.66      6.91 o 
   4   4  10        2.38        5.47      1.48 o 
   5   4  10      440.18      442.06      6.86 o 
   6   4  10       17.24       18.34      2.29 o 
   7   4  10       19.52       25.98      2.65 o 
   8   4  10       47.53       48.01      4.20 o 
   9   4  10        7.19        4.40      2.91 o 
  10   4  10        1.57        1.91      3.73 o 
 -10   5  10      253.73      258.45      5.66 o 
  -9   5  10       76.38       80.14      3.41 o 
  -8   5  10       82.98       86.97      4.54 o 
  -7   5  10       99.83       91.91      4.13 o 
  -6   5  10      355.99      331.87      5.40 o 
  -5   5  10      386.86      384.98      9.11 o 
  -4   5  10      136.97      133.28      4.98 o 
  -3   5  10      200.02      200.85      5.82 o 
  -2   5  10       31.51       40.91      2.36 o 
  -1   5  10        0.32       -0.26      1.24 o 
   0   5  10       71.17       60.47      2.76 o 
   1   5  10      748.32      762.88     11.98 o 
   2   5  10      924.09      917.58      9.29 o 
   3   5  10      163.44      150.81      5.26 o 
   4   5  10       70.24       74.46      3.26 o 
   5   5  10      386.57      386.49      6.81 o 
   6   5  10       87.00       89.86      3.81 o 
   7   5  10      111.30      110.25      5.31 o 
   8   5  10       47.17       49.96      5.62 o 
   9   5  10       23.68       28.13      4.64 o 
  -9   6  10        0.22        0.39      1.99 o 
  -8   6  10      251.92      258.13      7.64 o 
  -7   6  10        0.37       -2.23      1.84 o 
  -6   6  10      112.16      121.49      5.42 o 
  -5   6  10       91.39       88.87      7.42 o 
  -4   6  10       61.43       59.12      3.95 o 
  -3   6  10        5.62        5.55      2.39 o 
  -2   6  10      125.33      123.35      4.90 o 
  -1   6  10       76.05       70.91      3.12 o 
   0   6  10      230.58      221.56      5.81 o 
   1   6  10      399.12      379.32     11.65 o 
   2   6  10       48.27       45.97      3.44 o 
   3   6  10      102.85       98.90      4.71 o 
   4   6  10        2.71        2.13      1.86 o 
   5   6  10       48.77       42.36      3.17 o 
   6   6  10        1.34       -0.97      2.38 o 
   7   6  10       50.08       48.88      4.94 o 
   8   6  10        1.55        3.67      3.16 o 
  -8   7  10       32.26       36.97      4.55 o 
  -7   7  10       57.28       55.23      4.74 o 
  -6   7  10        0.54       -3.33      2.22 o 
  -5   7  10        0.06        2.52      2.65 o 
  -4   7  10      309.94      295.99      8.03 o 
  -3   7  10       26.15       25.77      3.30 o 
  -2   7  10        0.38       -0.33      2.70 o 
  -1   7  10       52.14       51.02      4.82 o 
   0   7  10      210.03      211.60      5.26 o 
   1   7  10      121.62      120.11     10.92 o 
   2   7  10      123.86      108.52      5.15 o 
   3   7  10      125.06      124.72      5.49 o 
   4   7  10        5.97        4.58      3.64 o 
   5   7  10      183.14      185.97      7.72 o 
   6   7  10        4.07        3.71      3.33 o 
  -6   8  10       34.44       41.20     12.61 o 
  -5   8  10      162.72      164.03      6.81 o 
  -4   8  10      135.19      146.26      6.38 o 
  -3   8  10        6.31        6.27      2.84 o 
  -2   8  10       16.03       21.18      3.60 o 
  -1   8  10       19.07       14.71      3.61 o 
   0   8  10       39.87       41.10      5.70 o 
   1   8  10      349.51      343.82      8.70 o 
   2   8  10      153.78      139.41      6.05 o 
   3   8  10      118.03      114.37      5.65 o 
   4   8  10        7.52       17.05      3.71 o 
 -11   0  11       90.48      105.98      7.57 o 
  -9   0  11       23.29       34.55      4.89 o 
  -7   0  11     1184.40     1122.10     22.87 o 
  -5   0  11     2179.82     2166.35     26.03 o 
  -3   0  11       66.22       93.06      3.33 o 
  -1   0  11     1858.73     1879.14     27.57 o 
   1   0  11     1765.97     1737.50     30.09 o 
   3   0  11      228.74      210.09      7.52 o 
   5   0  11     1619.58     1587.93     21.29 o 
   7   0  11      305.85      277.20      9.69 o 
   9   0  11        0.16       -4.31      2.87 o 
 -12   1  11       81.06       87.67      5.31 o 
 -11   1  11       84.31       78.28      4.78 o 
 -10   1  11      227.79      247.91      7.80 o 
  -9   1  11       14.63       15.48      2.40 o 
  -8   1  11     1116.95     1064.93     10.23 o 
  -7   1  11     1508.70     1460.72      9.81 o 
  -6   1  11      765.77      731.32      8.79 o 
  -5   1  11        6.73        6.98      0.97 o 
  -4   1  11      909.60      897.42      8.90 o 
  -3   1  11      774.21      820.30      5.03 o 
  -2   1  11      176.30      192.17      3.03 o 
  -1   1  11      121.13      150.71      2.88 o 
   0   1  11      805.30      859.45     10.60 o 
   1   1  11       64.28       71.22      2.60 o 
   2   1  11       52.62       56.60      1.97 o 
   3   1  11      952.24      974.42      7.07 o 
   4   1  11      469.37      428.65      5.64 o 
   5   1  11      104.85       93.69      9.11 o 
   6   1  11      423.53      440.99      8.38 o 
   7   1  11       30.25       34.93      3.26 o 
   8   1  11      237.54      249.38      8.63 o 
   9   1  11       49.21       51.85      4.05 o 
  10   1  11      106.08      100.34      7.42 o 
 -12   2  11      126.19      144.87      6.53 o 
 -11   2  11       78.75       67.07      4.74 o 
 -10   2  11       16.79       19.84      2.72 o 
  -9   2  11       61.81       80.96      3.57 o 
  -8   2  11      721.60      734.05      8.80 o 
  -7   2  11      180.91      189.45      3.85 o 
  -6   2  11       45.08       58.61      2.09 o 
  -5   2  11       59.01       61.89      2.00 o 
  -4   2  11      329.42      338.34      3.31 o 
  -3   2  11      954.82      947.15      7.66 o 
  -2   2  11      472.52      448.69      4.80 o 
  -1   2  11      123.02      104.12      2.90 o 
   0   2  11     2278.06     2227.63     49.67 o 
   1   2  11      251.24      246.44      4.47 o 
   2   2  11      783.08      772.04      9.23 o 
   3   2  11      841.08      830.25     11.24 o 
   4   2  11      594.82      564.74      5.93 o 
   5   2  11       43.38       38.50      2.38 o 
   6   2  11      111.12       99.26      3.48 o 
   7   2  11       81.06       79.10      4.19 o 
   8   2  11       64.27       70.63      4.12 o 
   9   2  11        9.91        3.78      3.53 o 
  10   2  11        2.66        1.97      4.08 o 
 -12   3  11       64.09       81.04      5.51 o 
 -11   3  11      138.92      150.42      5.25 o 
 -10   3  11        0.29       -0.43      2.07 o 
  -9   3  11      473.90      494.44     10.40 o 
  -8   3  11       11.84       17.84      2.11 o 
  -7   3  11       27.16       29.59      2.62 o 
  -6   3  11      184.66      190.96      3.94 o 
  -5   3  11     3566.18     3549.81     26.19 o 
  -4   3  11      127.96      118.08      3.52 o 
  -3   3  11     1442.08     1478.25     13.28 o 
  -2   3  11      350.58      322.36      4.98 o 
  -1   3  11      224.53      202.87      4.10 o 
   0   3  11      302.53      338.12      5.27 o 
   1   3  11        0.42        0.98      1.14 o 
   2   3  11       18.60       27.27      2.18 o 
   3   3  11      268.36      233.55      3.99 o 
   4   3  11      353.13      312.32      4.69 o 
   5   3  11      346.25      383.06      6.23 o 
   6   3  11       67.02       70.11      3.20 o 
   7   3  11      585.66      594.47      8.35 o 
   8   3  11       77.47       73.39      5.40 o 
   9   3  11       59.51       73.09      6.71 o 
  10   3  11       22.77       32.78      5.75 o 
 -11   4  11        0.00        2.13      2.72 o 
 -10   4  11      514.31      500.12     15.28 o 
  -9   4  11       56.88       57.95      2.97 o 
  -8   4  11        0.04        0.65      1.65 o 
  -7   4  11      142.46      150.59      3.81 o 
  -6   4  11       19.48       18.64      1.95 o 
  -5   4  11      118.63      112.77      3.82 o 
  -4   4  11      642.22      661.15     16.11 o 
  -3   4  11      626.20      613.90     14.21 o 
  -2   4  11      837.72      827.58      8.22 o 
  -1   4  11       87.19       83.68      2.99 o 
   0   4  11      890.28      862.31     10.93 o 
   1   4  11        0.93        0.55      1.38 o 
   2   4  11     2174.97     2147.74     23.70 o 
   3   4  11       15.13       13.58      2.04 o 
   4   4  11      371.83      356.84      5.21 o 
   5   4  11      117.05      105.52      3.77 o 
   6   4  11      105.48      102.74      3.87 o 
   7   4  11        3.62        0.75      1.92 o 
   8   4  11        0.59       -0.15      2.63 o 
   9   4  11       58.29       52.83      4.69 o 
 -10   5  11      194.77      215.81      8.77 o 
  -9   5  11       72.96       90.76      3.64 o 
  -8   5  11       94.72      103.17      6.39 o 
  -7   5  11      417.74      426.50      8.06 o 
  -6   5  11      260.62      244.67      5.81 o 
  -5   5  11        0.13       -0.46      2.02 o 
  -4   5  11      102.71       96.14      4.40 o 
  -3   5  11     1028.48      928.18     41.05 o 
  -2   5  11      340.82      351.81      9.55 o 
  -1   5  11      138.43      136.66      5.12 o 
   0   5  11        6.08        5.57      1.71 o 
   1   5  11      257.59      254.32      5.20 o 
   2   5  11        0.86       -1.39      2.31 o 
   3   5  11        9.48       16.97      3.00 o 
   4   5  11        0.37       -2.37      1.62 o 
   5   5  11       79.88       83.12      3.65 o 
   6   5  11      157.48      163.73      6.64 o 
   7   5  11      176.83      180.71      6.73 o 
   8   5  11       42.01       45.33      4.51 o 
  -9   6  11        0.29        0.80      2.44 o 
  -8   6  11      129.41      119.87      5.72 o 
  -7   6  11       54.97       55.15      3.52 o 
  -6   6  11        2.96        1.33      2.41 o 
  -5   6  11      105.46      115.82      5.32 o 
  -4   6  11      139.29      144.32      5.69 o 
  -3   6  11      122.05      130.10      5.28 o 
  -2   6  11       22.68       24.46      3.91 o 
  -1   6  11      429.27      437.53     11.42 o 
   0   6  11      543.24      526.06     12.50 o 
   1   6  11      315.52      296.44      5.91 o 
   2   6  11       19.69       20.58      3.09 o 
   3   6  11      323.28      296.74      7.71 o 
   4   6  11       46.32       47.43      3.22 o 
   5   6  11       13.33       14.15      2.55 o 
   6   6  11       11.49       21.23      3.43 o 
   7   6  11       16.40       22.99      5.82 o 
  -8   7  11      206.95      207.05     10.95 o 
  -7   7  11       37.15       39.66      4.94 o 
  -6   7  11      293.65      279.46     13.18 o 
  -5   7  11       27.64       24.37      5.55 o 
  -4   7  11       13.17       15.10      3.19 o 
  -3   7  11      130.32      126.91      5.55 o 
  -2   7  11        5.91       -0.04      4.64 o 
  -1   7  11      150.78      151.68     12.59 o 
   0   7  11       12.69       17.11      3.02 o 
   1   7  11      437.86      425.20     11.06 o 
   2   7  11        0.34       -0.71      2.28 o 
   3   7  11      159.50      150.98      8.60 o 
   4   7  11      148.24      147.68      5.05 o 
   5   7  11        3.81        5.52      2.88 o 
   6   7  11       48.76       53.54      5.01 o 
  -5   8  11       30.05       37.16      4.44 o 
  -4   8  11       11.83       12.34      3.44 o 
  -3   8  11       17.23       20.63      3.59 o 
  -2   8  11      135.55      127.38      5.99 o 
  -1   8  11      199.82      216.46      8.81 o 
   0   8  11      184.63      189.98      9.99 o 
   1   8  11       21.45       25.87      5.40 o 
   2   8  11       44.38       48.52      4.42 o 
   3   8  11        6.40        9.60      2.74 o 
 -12   0  12      141.35      154.48      9.43 o 
 -10   0  12      297.54      288.06     10.95 o 
  -8   0  12     2342.54     2245.53     27.67 o 
  -6   0  12       86.94       98.39      4.29 o 
  -4   0  12      116.41      126.18      3.05 o 
  -2   0  12       35.81       48.09      2.44 o 
   0   0  12       48.23       30.95      2.53 o 
   2   0  12      151.53      158.42      6.76 o 
   4   0  12     1080.97      993.12     16.83 o 
   6   0  12       55.72       55.69      5.09 o 
   8   0  12      324.28      321.72     11.56 o 
  10   0  12      114.67      128.04      8.68 o 
 -12   1  12       50.58       62.40      4.88 o 
 -11   1  12       92.10      103.89      5.31 o 
 -10   1  12       44.91       48.86      3.94 o 
  -9   1  12        0.05        0.86      2.30 o 
  -8   1  12       19.31       24.40      2.59 o 
  -7   1  12      294.31      297.88      4.59 o 
  -6   1  12      316.39      302.12      5.36 o 
  -5   1  12      179.33      177.80      2.95 o 
  -4   1  12      498.86      467.73      3.92 o 
  -3   1  12      779.98      759.95      7.16 o 
  -2   1  12      456.05      490.38      4.50 o 
  -1   1  12      730.99      716.34      7.33 o 
   0   1  12      705.46      668.09      6.20 o 
   1   1  12      882.12      896.57     13.59 o 
   2   1  12       75.24       76.98      2.29 o 
   3   1  12       10.89       13.18      1.87 o 
   4   1  12      233.58      236.54      6.14 o 
   5   1  12      224.41      192.56      5.78 o 
   6   1  12      462.16      418.44      8.52 o 
   7   1  12      108.22      105.33      4.85 o 
   8   1  12      238.13      233.66      6.99 o 
   9   1  12      142.65      161.66      6.28 o 
  10   1  12       14.55       13.62      4.69 o 
 -12   2  12      218.24      279.04     10.50 o 
 -11   2  12       26.53       42.14      7.11 o 
 -10   2  12      260.33      259.52     10.40 o 
  -9   2  12      610.89      573.69     13.01 o 
  -8   2  12      166.46      148.82      4.65 o 
  -7   2  12     1182.17     1135.61     14.52 o 
  -6   2  12     1586.33     1531.68     13.46 o 
  -5   2  12       39.51       39.35      1.81 o 
  -4   2  12        0.00       -0.06      0.93 o 
  -3   2  12      312.40      311.39      6.24 o 
  -2   2  12        2.74        4.07      1.22 o 
  -1   2  12       60.13       72.19      2.71 o 
   0   2  12      185.57      182.47      3.97 o 
   1   2  12      136.96      124.92      3.52 o 
   2   2  12        0.83       -1.87      1.25 o 
   3   2  12     1557.32     1552.06     10.07 o 
   4   2  12      246.86      256.97      4.56 o 
   5   2  12      351.86      331.25      7.44 o 
   6   2  12      428.58      444.97      8.91 o 
   7   2  12        0.21       -2.30      1.85 o 
   8   2  12      115.74      112.08      5.55 o 
   9   2  12        2.38        2.84      3.48 o 
  10   2  12       18.54       13.87      4.69 o 
 -11   3  12       38.82       50.03      3.90 o 
 -10   3  12        5.66        8.33      2.49 o 
  -9   3  12        5.40        6.45      2.36 o 
  -8   3  12       31.60       39.77      2.59 o 
  -7   3  12      181.29      180.05      3.98 o 
  -6   3  12      263.45      279.45      5.51 o 
  -5   3  12      398.00      404.42      7.28 o 
  -4   3  12      442.49      443.19      9.94 o 
  -3   3  12       20.79       26.17      2.16 o 
  -2   3  12     2613.03     2540.34     14.52 o 
  -1   3  12        2.05        1.27      1.33 o 
   0   3  12      520.97      507.60      7.98 o 
   1   3  12       46.38       46.77      2.51 o 
   2   3  12        4.39        4.06      1.55 o 
   3   3  12      107.13      102.13      2.91 o 
   4   3  12      278.16      244.73      4.47 o 
   5   3  12      107.53       86.23      3.43 o 
   6   3  12      367.45      358.06      7.66 o 
   7   3  12        6.18        4.02      2.77 o 
   8   3  12      179.91      177.05      6.39 o 
   9   3  12       37.31       35.96      6.00 o 
 -11   4  12      244.79      284.63      7.10 o 
 -10   4  12       13.70       17.94      4.27 o 
  -9   4  12       96.63      111.35      4.47 o 
  -8   4  12        4.64        3.57      2.14 o 
  -7   4  12      176.82      174.19      6.02 o 
  -6   4  12      139.59      125.40      4.13 o 
  -5   4  12     1614.79     1542.77     12.86 o 
  -4   4  12       32.58       36.95      8.07 o 
  -3   4  12       74.99       68.02      3.90 o 
  -2   4  12      256.21      279.62      5.10 o 
  -1   4  12       34.80       34.75      2.33 o 
   0   4  12        0.08       -1.34      1.34 o 
   1   4  12      882.11      856.37     14.27 o 
   2   4  12        2.11        3.03      1.67 o 
   3   4  12      257.15      259.68      5.31 o 
   4   4  12       61.68       60.76      2.61 o 
   5   4  12      953.18      970.15     21.66 o 
   6   4  12       82.52       80.38      5.30 o 
   7   4  12      138.53      151.54      4.86 o 
   8   4  12        8.40        0.30      3.83 o 
   9   4  12       30.66       31.12      5.90 o 
 -10   5  12       31.31       34.18      4.53 o 
  -9   5  12       21.61       25.74      3.16 o 
  -8   5  12      117.26      124.48      4.58 o 
  -7   5  12       57.78       58.96      3.38 o 
  -6   5  12      100.68       92.16      3.92 o 
  -5   5  12      610.13      586.10     10.51 o 
  -4   5  12      648.22      635.49     15.60 o 
  -3   5  12       25.78       27.15      3.37 o 
  -2   5  12       53.57       50.10      4.44 o 
  -1   5  12       25.30       26.81      3.43 o 
   0   5  12      580.75      548.29      7.54 o 
   1   5  12        7.78       10.37      2.12 o 
   2   5  12      644.28      627.63      8.27 o 
   3   5  12      390.08      355.33      8.12 o 
   4   5  12      342.85      319.84      6.41 o 
   5   5  12      343.32      336.93      6.74 o 
   6   5  12        4.90        4.15      2.29 o 
   7   5  12        2.93        0.88      2.79 o 
   8   5  12      190.82      192.06      7.38 o 
  -9   6  12        0.42        1.23      2.48 o 
  -8   6  12       26.03       37.18      3.65 o 
  -7   6  12      152.15      157.30      9.66 o 
  -6   6  12       47.36       48.69      4.12 o 
  -5   6  12        2.82        3.35      2.53 o 
  -4   6  12      526.50      490.78     10.00 o 
  -3   6  12       24.63       25.83      3.55 o 
  -2   6  12       76.66       87.21      7.87 o 
  -1   6  12      198.27      197.51      7.54 o 
   0   6  12      118.96      107.66      4.10 o 
   1   6  12        6.58        4.20      2.01 o 
   2   6  12       49.11       55.98      4.10 o 
   3   6  12      455.09      448.76      9.53 o 
   4   6  12        7.94       11.73      2.29 o 
   5   6  12       42.90       48.33      3.36 o 
   6   6  12      177.75      189.84      7.01 o 
   7   6  12       16.53       20.87      3.89 o 
  -7   7  12      117.75      130.52      6.37 o 
  -6   7  12       12.06       14.74      3.49 o 
  -5   7  12       40.10       44.82      4.22 o 
  -4   7  12        6.22        2.08      2.70 o 
  -3   7  12      320.15      333.77     14.97 o 
  -2   7  12      163.81      156.15     10.87 o 
  -1   7  12       16.56       19.41      3.33 o 
   0   7  12        6.00        6.21      2.85 o 
   1   7  12      357.11      366.50      8.82 o 
   2   7  12       26.99       33.15      5.32 o 
   3   7  12        5.38        5.35      2.83 o 
   4   7  12       67.19       61.79      3.79 o 
   5   7  12        1.41        4.59      3.03 o 
  -4   8  12      196.29      186.81      7.35 o 
  -3   8  12        4.67        6.10      3.06 o 
  -2   8  12       29.95       33.42      4.87 o 
  -1   8  12        8.19        8.53      5.40 o 
   0   8  12       25.63       33.49      5.75 o 
   1   8  12       24.16       23.35      5.60 o 
   2   8  12       84.25       92.25      5.39 o 
 -11   0  13      161.42      169.94      9.33 o 
  -9   0  13      114.67      125.82      7.32 o 
  -7   0  13      215.35      209.05      7.47 o 
  -5   0  13       96.30      104.42      3.09 o 
  -3   0  13      730.82      729.46      8.17 o 
  -1   0  13      173.52      191.93      4.95 o 
   1   0  13      450.58      409.49      7.38 o 
   3   0  13      640.29      616.17     13.40 o 
   5   0  13      121.54      126.84      6.96 o 
   7   0  13      123.41      142.43      7.87 o 
   9   0  13      684.80      706.83     17.74 o 
 -12   1  13      111.27      108.55      6.01 o 
 -11   1  13      125.96      140.00      6.30 o 
 -10   1  13      143.08      148.34      6.04 o 
  -9   1  13       21.20       31.73      3.25 o 
  -8   1  13       33.50       42.52      3.07 o 
  -7   1  13      123.06      110.46      3.14 o 
  -6   1  13      112.73      117.89      2.68 o 
  -5   1  13      394.75      368.54      6.75 o 
  -4   1  13      697.17      681.43      7.23 o 
  -3   1  13       10.72       21.52      6.51 o 
  -2   1  13      142.39      132.39      3.02 o 
  -1   1  13      376.08      379.76      4.89 o 
   0   1  13       86.75       78.32      2.52 o 
   1   1  13       34.77       33.41      2.35 o 
   2   1  13      444.57      418.33      6.28 o 
   3   1  13       22.50       22.57      2.20 o 
   4   1  13      109.56      113.93      6.10 o 
   5   1  13      547.71      507.18     26.21 o 
   6   1  13      122.15      127.00      5.21 o 
   7   1  13      246.56      233.17      7.03 o 
   8   1  13       51.69       47.81      4.14 o 
   9   1  13       16.61       17.60      3.38 o 
  10   1  13       23.30       35.30      5.95 o 
 -11   2  13       18.04       33.70      4.15 o 
 -10   2  13       16.89       24.14      3.03 o 
  -9   2  13      188.77      194.78      5.24 o 
  -8   2  13       57.89       54.79      3.06 o 
  -7   2  13       81.09       82.35      2.85 o 
  -6   2  13       16.67       21.54      1.94 o 
  -5   2  13      198.49      182.49      5.19 o 
  -4   2  13      301.53      305.49      4.81 o 
  -3   2  13      211.13      228.66      3.38 o 
  -2   2  13      820.00      816.99      8.07 o 
  -1   2  13      360.80      355.91      5.53 o 
   0   2  13       16.05       12.75      1.79 o 
   1   2  13      148.58      139.11      3.78 o 
   2   2  13      141.05      142.69      3.94 o 
   3   2  13      510.02      484.58      7.62 o 
   4   2  13     1004.42      987.76     26.19 o 
   5   2  13      607.08      567.05      9.96 o 
   6   2  13      252.76      265.44      9.62 o 
   7   2  13      195.08      188.21      6.51 o 
   8   2  13      116.63      136.94      5.88 o 
   9   2  13       32.79       42.89      4.23 o 
 -11   3  13        9.87       16.56      3.11 o 
 -10   3  13       15.57       26.97      3.20 o 
  -9   3  13      158.74      153.80      4.86 o 
  -8   3  13        0.07        0.13      1.87 o 
  -7   3  13        1.57        3.42      1.87 o 
  -6   3  13       27.65       34.48      2.79 o 
  -5   3  13      353.31      353.92     12.46 o 
  -4   3  13        3.29        2.17      1.82 o 
  -3   3  13      792.70      770.34      9.12 o 
  -2   3  13      107.50       98.57      3.24 o 
  -1   3  13      433.26      412.69      6.15 o 
   0   3  13      244.53      213.23      4.66 o 
   1   3  13      775.96      744.12     11.95 o 
   2   3  13      915.29      882.39      9.63 o 
   3   3  13      565.47      550.58      6.38 o 
   4   3  13       90.99       88.39      3.15 o 
   5   3  13        0.07       -1.07      2.05 o 
   6   3  13       42.21       43.22      4.39 o 
   7   3  13       93.34       79.86      6.33 o 
   8   3  13      209.17      203.33      7.04 o 
   9   3  13      285.19      291.29     12.52 o 
 -10   4  13        9.95       16.35      3.45 o 
  -9   4  13        1.37       -3.98      2.66 o 
  -8   4  13       90.46       87.60      3.85 o 
  -7   4  13      163.29      165.31      4.84 o 
  -6   4  13      776.82      771.88     10.37 o 
  -5   4  13        7.71        8.57      3.21 o 
  -4   4  13      138.96      120.66      5.01 o 
  -3   4  13      236.69      235.44      7.62 o 
  -2   4  13        0.29       -0.71      1.59 o 
  -1   4  13      563.01      548.97      7.35 o 
   0   4  13       70.46       71.16      3.12 o 
   1   4  13       39.74       42.96      2.69 o 
   2   4  13       36.79       44.46      4.95 o 
   3   4  13        0.07        1.35      1.43 o 
   4   4  13      266.09      247.30      5.57 o 
   5   4  13        5.28        1.84      2.10 o 
   6   4  13      944.47      940.70     26.59 o 
   7   4  13       18.41       27.92      5.98 o 
   8   4  13      124.69      118.91      8.53 o 
  -9   5  13       15.46       21.67      3.11 o 
  -8   5  13        6.46        7.50      2.53 o 
  -7   5  13       83.85       81.05      3.91 o 
  -6   5  13       20.15       25.76      2.96 o 
  -5   5  13       17.69       26.22      3.51 o 
  -4   5  13       49.44       44.07      3.76 o 
  -3   5  13       14.68       12.15      2.85 o 
  -2   5  13      129.22      134.36      9.86 o 
  -1   5  13      481.28      482.62      7.26 o 
   0   5  13       20.34       19.98      2.37 o 
   1   5  13     1386.48     1329.67     12.13 o 
   2   5  13      112.05      111.46      3.97 o 
   3   5  13      173.71      183.47      4.93 o 
   4   5  13       27.51       35.43      3.09 o 
   5   5  13       28.01       23.49      2.85 o 
   6   5  13       55.60       52.35      3.49 o 
   7   5  13       14.42       11.60      4.74 o 
  -8   6  13       67.39       80.91      4.30 o 
  -7   6  13      222.58      226.30      9.44 o 
  -6   6  13      111.02      106.83      5.54 o 
  -5   6  13      287.63      287.54      8.10 o 
  -4   6  13       58.42       52.93      4.24 o 
  -3   6  13      467.87      461.19      9.81 o 
  -2   6  13      653.60      623.15     18.17 o 
  -1   6  13      106.90      103.45      4.96 o 
   0   6  13        2.98        4.27      2.11 o 
   1   6  13       30.44       38.37      3.41 o 
   2   6  13        0.32       -2.73      2.17 o 
   3   6  13      129.98      125.50      5.68 o 
   4   6  13       24.51       27.73      2.94 o 
   5   6  13        0.52        0.21      2.23 o 
   6   6  13       31.58       37.93      4.54 o 
  -6   7  13        7.94       13.16      3.49 o 
  -5   7  13       18.98       11.78      4.01 o 
  -4   7  13      311.11      323.87     13.38 o 
  -3   7  13       88.51       84.84      5.08 o 
  -2   7  13        2.24        0.92      2.69 o 
  -1   7  13       15.60       17.88      3.44 o 
   0   7  13      313.09      330.02     11.11 o 
   1   7  13        0.67        3.79      2.63 o 
   2   7  13      116.56      113.30      5.64 o 
   3   7  13       67.20       62.51      3.76 o 
   4   7  13       67.94       71.73      4.01 o 
  -3   8  13      499.45      483.85     20.10 o 
  -2   8  13        0.16       -1.17      5.62 o 
  -1   8  13        2.36        2.33      3.08 o 
   0   8  13       18.95       23.80      5.80 o 
   1   8  13       13.30       22.49      5.65 o 
 -10   0  14       18.83       19.87      4.54 o 
  -8   0  14      102.84      117.10      5.93 o 
  -6   0  14      351.82      376.03     12.40 o 
  -4   0  14     1578.86     1410.40     13.06 o 
  -2   0  14     1560.26     1608.27     14.20 o 
   0   0  14     1220.17     1143.39     14.46 o 
   2   0  14      495.63      480.22     11.98 o 
   4   0  14        0.91       -1.77      2.62 o 
   6   0  14       43.26       44.64      5.45 o 
   8   0  14      206.89      204.84      9.94 o 
 -11   1  14      173.04      183.37      9.08 o 
 -10   1  14        0.93       -0.85      2.62 o 
  -9   1  14      341.64      334.98      6.54 o 
  -8   1  14      327.68      328.70      6.16 o 
  -7   1  14       96.37      101.31      3.13 o 
  -6   1  14       76.98       67.54      3.53 o 
  -5   1  14        6.90        4.96      1.43 o 
  -4   1  14        0.23       -0.14      1.07 o 
  -3   1  14      210.11      204.76      4.01 o 
  -2   1  14      189.39      196.41      3.72 o 
  -1   1  14      308.83      268.89      4.36 o 
   0   1  14      272.04      239.08      4.20 o 
   1   1  14      542.25      492.34      6.95 o 
   2   1  14     1639.50     1604.04     23.30 o 
   3   1  14     2241.30     2178.20     38.52 o 
   4   1  14      664.10      664.21     10.62 o 
   5   1  14      227.45      229.58      6.67 o 
   6   1  14       94.93       78.04      4.37 o 
   7   1  14      163.13      150.93      6.01 o 
   8   1  14      425.20      418.50      9.75 o 
   9   1  14      133.55      129.06      6.10 o 
 -11   2  14        0.58        4.73      3.12 o 
 -10   2  14       16.19       21.49      2.90 o 
  -9   2  14        4.03        5.80      2.19 o 
  -8   2  14       19.56       22.63      3.21 o 
  -7   2  14        4.77        2.76      2.20 o 
  -6   2  14      577.59      552.00      7.18 o 
  -5   2  14      661.95      671.07      6.85 o 
  -4   2  14       46.95       52.13      2.36 o 
  -3   2  14      895.41      855.90      7.41 o 
  -2   2  14      196.44      188.65      4.29 o 
  -1   2  14       13.96        9.50      1.78 o 
   0   2  14     2097.59     2005.89     16.76 o 
   1   2  14      334.64      328.92      5.85 o 
   2   2  14      718.34      693.97     13.42 o 
   3   2  14      174.88      167.14      4.55 o 
   4   2  14      120.81      114.12      4.86 o 
   5   2  14      170.83      167.32      5.98 o 
   6   2  14       39.22       47.19      3.99 o 
   7   2  14      201.14      212.71      7.08 o 
   8   2  14       56.42       65.00      5.35 o 
   9   2  14      173.94      176.93      6.87 o 
 -11   3  14        3.18        7.54      3.56 o 
 -10   3  14      140.25      149.63      9.31 o 
  -9   3  14        1.94       -1.59      2.53 o 
  -8   3  14       47.05       49.24      3.96 o 
  -7   3  14        2.27        1.60      1.83 o 
  -6   3  14      330.44      318.48      7.20 o 
  -5   3  14      551.70      530.89      9.46 o 
  -4   3  14      127.41      128.01      4.01 o 
  -3   3  14      547.84      530.25      9.25 o 
  -2   3  14      550.28      513.54      8.22 o 
  -1   3  14        0.65        2.00      1.62 o 
   0   3  14      573.14      556.34      8.17 o 
   1   3  14       22.44       23.45      2.39 o 
   2   3  14      604.23      583.20      7.97 o 
   3   3  14      133.35      139.94      4.22 o 
   4   3  14      643.74      671.16      8.85 o 
   5   3  14       13.19       12.90      3.13 o 
   6   3  14     1312.00     1299.67     24.42 o 
   7   3  14       70.74       74.81      4.85 o 
   8   3  14       10.21        6.62      3.17 o 
 -10   4  14       57.93       61.73      5.93 o 
  -9   4  14        0.25       -3.13      2.73 o 
  -8   4  14       20.15       22.74      2.87 o 
  -7   4  14      397.49      401.76      7.33 o 
  -6   4  14        0.04       -2.35      2.00 o 
  -5   4  14      145.26      138.38      4.38 o 
  -4   4  14      548.04      528.75      9.72 o 
  -3   4  14       24.48       25.81      3.08 o 
  -2   4  14      110.98       98.79      3.58 o 
  -1   4  14     3333.19     3261.19     44.77 o 
   0   4  14       35.79       37.97      2.63 o 
   1   4  14      267.88      241.96      5.35 o 
   2   4  14       42.72       40.53      2.89 o 
   3   4  14        0.01        0.02      1.73 o 
   4   4  14        2.70        1.61      1.70 o 
   5   4  14       69.38       76.62      4.74 o 
   6   4  14       11.19        9.90      3.83 o 
   7   4  14      246.81      274.83     16.25 o 
   8   4  14       48.06       53.06      6.66 o 
  -9   5  14       18.89       19.80      3.08 o 
  -8   5  14      216.87      220.16      6.08 o 
  -7   5  14        2.58        1.40      2.25 o 
  -6   5  14       54.26       53.36      4.41 o 
  -5   5  14       18.48       17.61      3.26 o 
  -4   5  14       29.90       29.88      3.48 o 
  -3   5  14      705.31      722.16     37.52 o 
  -2   5  14        6.97        8.64      2.83 o 
  -1   5  14        3.64        4.16      1.80 o 
   0   5  14       19.43       22.46      2.51 o 
   1   5  14      268.22      259.62      5.77 o 
   2   5  14      263.88      269.65      5.92 o 
   3   5  14        1.07       -0.15      1.92 o 
   4   5  14      118.03      111.96      4.33 o 
   5   5  14      422.19      403.85     12.25 o 
   6   5  14       61.26       61.42      4.52 o 
   7   5  14       56.78       63.65      7.11 o 
  -8   6  14      252.27      275.25     16.76 o 
  -7   6  14        4.20        5.23      2.95 o 
  -6   6  14      115.20      113.34      9.03 o 
  -5   6  14        4.40        5.57      4.14 o 
  -4   6  14        6.50       10.42      3.24 o 
  -3   6  14      125.26      112.50     11.07 o 
  -2   6  14      683.28      669.23     24.16 o 
  -1   6  14        4.28        2.35      2.46 o 
   0   6  14      149.93      148.19      4.74 o 
   1   6  14       31.89       36.04      3.18 o 
   2   6  14        6.48        5.04      2.65 o 
   3   6  14       52.76       48.71      3.27 o 
   4   6  14       34.57       43.90      6.20 o 
   5   6  14        0.70       -1.02      3.80 o 
  -6   7  14        0.79       -3.26      2.88 o 
  -5   7  14       89.46       92.26      5.62 o 
  -4   7  14       70.20       66.61      4.90 o 
  -3   7  14      136.10      140.50      6.35 o 
  -2   7  14       33.77       45.39      4.53 o 
  -1   7  14      286.74      295.86     16.91 o 
   0   7  14       34.76       33.69      4.23 o 
   1   7  14       49.48       60.02      4.42 o 
   2   7  14        0.29        7.23      3.83 o 
   3   7  14       84.74       94.23      4.41 o 
 -11   0  15      414.74      456.24     14.85 o 
  -9   0  15        5.12        1.41      3.68 o 
  -7   0  15      107.13      103.76      4.51 o 
  -5   0  15     2005.78     1819.64     15.39 o 
  -3   0  15       88.08       77.89      3.77 o 
  -1   0  15      401.03      399.28      7.60 o 
   1   0  15     5771.40     5644.26     67.52 o 
   3   0  15        4.58       -0.66      2.72 o 
   5   0  15      159.19      153.35      8.17 o 
   7   0  15      245.37      220.97      9.99 o 
   9   0  15       33.23       43.32      6.66 o 
 -11   1  15        0.09        6.12      6.51 o 
 -10   1  15       57.26       69.78      4.64 o 
  -9   1  15        1.16        1.39      2.10 o 
  -8   1  15      398.43      403.94      8.59 o 
  -7   1  15        8.42        8.55      2.00 o 
  -6   1  15      480.73      466.02      6.70 o 
  -5   1  15      268.34      251.86      4.35 o 
  -4   1  15      557.48      513.75      5.93 o 
  -3   1  15      158.86      137.69      3.36 o 
  -2   1  15       25.13       31.06      2.10 o 
  -1   1  15        3.89        8.72      1.56 o 
   0   1  15       11.90       17.25      2.13 o 
   1   1  15       74.05       73.96      3.27 o 
   2   1  15       23.17       28.12      2.59 o 
   3   1  15       28.33       29.52      3.12 o 
   4   1  15      211.69      209.20      6.44 o 
   5   1  15       12.30        8.88      2.90 o 
   6   1  15       43.09       43.28      3.71 o 
   7   1  15       62.61       61.72      4.52 o 
   8   1  15      180.33      192.52      7.06 o 
   9   1  15       69.62       81.18      5.31 o 
 -11   2  15        3.41        1.66      4.29 o 
 -10   2  15      120.98      119.17      7.44 o 
  -9   2  15       41.89       50.65      4.08 o 
  -8   2  15       25.05       29.28      6.25 o 
  -7   2  15       14.89       14.66      2.87 o 
  -6   2  15       97.33       89.42      2.99 o 
  -5   2  15       24.32       19.01      2.04 o 
  -4   2  15      248.45      240.39      4.33 o 
  -3   2  15      353.74      337.54      4.99 o 
  -2   2  15        0.29        1.48      1.59 o 
  -1   2  15     1238.57     1151.82     12.72 o 
   0   2  15     1500.26     1436.32     12.06 o 
   1   2  15      377.80      365.05      6.33 o 
   2   2  15     1682.28     1647.40     18.94 o 
   3   2  15      376.01      381.78      8.29 o 
   4   2  15      363.41      370.66      8.48 o 
   5   2  15      159.26      149.85      6.21 o 
   6   2  15       89.61       80.32      4.69 o 
   7   2  15        0.78       -1.77      2.55 o 
   8   2  15       23.25       26.48      3.78 o 
 -10   3  15       41.32       56.19      4.91 o 
  -9   3  15       62.41       64.70      4.58 o 
  -8   3  15      158.14      152.91      6.03 o 
  -7   3  15      180.15      172.53      4.84 o 
  -6   3  15       55.80       53.20      3.07 o 
  -5   3  15      382.13      383.28     10.94 o 
  -4   3  15      101.13      103.51      4.71 o 
  -3   3  15      807.85      796.66     12.12 o 
  -2   3  15        5.66        5.93      1.72 o 
  -1   3  15      442.24      438.15      6.81 o 
   0   3  15       44.89       44.42      2.77 o 
   1   3  15       23.37       26.36      2.54 o 
   2   3  15        1.39       -1.08      1.67 o 
   3   3  15       94.72      109.53      4.07 o 
   4   3  15       75.76       69.78      3.52 o 
   5   3  15      130.52      126.41      5.64 o 
   6   3  15      269.41      279.70      8.08 o 
   7   3  15      379.82      411.21     14.24 o 
   8   3  15       24.47       33.19      4.05 o 
  -9   4  15       12.52       15.23      3.55 o 
  -8   4  15       58.29       70.39      4.61 o 
  -7   4  15       87.07       86.41      3.99 o 
  -6   4  15        1.72       -0.88      1.94 o 
  -5   4  15      131.68      131.87      8.93 o 
  -4   4  15        1.91        1.15      2.23 o 
  -3   4  15      141.74      144.71      5.51 o 
  -2   4  15      631.96      599.47     10.47 o 
  -1   4  15      381.38      365.65      7.98 o 
   0   4  15      180.25      171.66      4.72 o 
   1   4  15      117.31      110.89      3.93 o 
   2   4  15      232.53      235.95      5.52 o 
   3   4  15      385.06      376.39      6.99 o 
   4   4  15      749.59      737.04      9.82 o 
   5   4  15      115.42      113.18      5.49 o 
   6   4  15        8.06        8.88      3.17 o 
   7   4  15        0.19       -0.07      2.96 o 
  -8   5  15      254.49      252.44     11.01 o 
  -7   5  15        5.03        6.37      2.51 o 
  -6   5  15      211.53      227.83      7.38 o 
  -5   5  15      108.76      101.27      5.20 o 
  -4   5  15       38.51       46.74      4.24 o 
  -3   5  15      126.52      120.68      5.55 o 
  -2   5  15      224.20      224.68      6.99 o 
  -1   5  15        0.02       -2.19      2.17 o 
   0   5  15       61.46       60.52      3.37 o 
   1   5  15       47.90       44.81      3.11 o 
   2   5  15       32.99       40.49      3.16 o 
   3   5  15       49.30       48.26      3.18 o 
   4   5  15       31.72       41.32      9.46 o 
   5   5  15      461.32      468.38     33.31 o 
   6   5  15      147.35      148.60      6.56 o 
  -7   6  15       10.62        5.98      3.47 o 
  -6   6  15        4.22        6.13      3.07 o 
  -5   6  15        0.00       -0.84      2.71 o 
  -4   6  15       31.01       36.72      4.19 o 
  -3   6  15      330.31      346.25     19.26 o 
  -2   6  15       29.64       32.39      3.96 o 
  -1   6  15      111.01      123.82      5.65 o 
   0   6  15      216.67      204.65      6.97 o 
   1   6  15      227.20      233.15      6.62 o 
   2   6  15       16.47       15.06      3.01 o 
   3   6  15        7.81       10.51      4.78 o 
   4   6  15       14.65       10.95      2.71 o 
   5   6  15       63.67       86.88      5.58 o 
  -5   7  15       18.44       28.82      4.33 o 
  -4   7  15       57.06       58.60      4.92 o 
  -3   7  15       17.12       18.34      4.14 o 
  -2   7  15        0.26       -3.68      2.45 o 
  -1   7  15       81.35       78.41      5.26 o 
   0   7  15        3.83        4.20      3.29 o 
   1   7  15        2.69       -1.87      3.63 o 
   2   7  15        0.01       -2.11      2.73 o 
 -10   0  16      110.66      120.01      8.07 o 
  -8   0  16      173.82      171.67      8.28 o 
  -6   0  16      131.30      143.85      7.52 o 
  -4   0  16      147.39      127.03      4.69 o 
  -2   0  16      196.34      193.68      5.64 o 
   0   0  16     1518.96     1349.70     14.62 o 
   2   0  16      509.26      490.04     13.14 o 
   4   0  16      312.37      308.69     11.16 o 
   6   0  16        7.55       10.34      3.58 o 
   8   0  16       61.90       60.17      6.71 o 
 -10   1  16        0.63       -2.57      4.79 o 
  -9   1  16        0.00       -2.36      2.56 o 
  -8   1  16        3.13        2.60      2.59 o 
  -7   1  16      298.87      282.31     19.25 o 
  -6   1  16      288.41      260.21      6.78 o 
  -5   1  16      308.29      295.31      5.69 o 
  -4   1  16        0.55       -0.26      1.43 o 
  -3   1  16      378.47      358.33      5.26 o 
  -2   1  16       58.55       69.21      2.80 o 
  -1   1  16      140.86      142.82      3.56 o 
   0   1  16      176.07      168.31      4.94 o 
   1   1  16       76.98       76.08      3.32 o 
   2   1  16       85.11       79.35      3.45 o 
   3   1  16       13.85       15.69      2.69 o 
   4   1  16       56.00       60.55      4.19 o 
   5   1  16        9.38        9.15      2.54 o 
   6   1  16        6.29        7.19      2.53 o 
   7   1  16       65.87       61.05      4.63 o 
   8   1  16       29.45       42.02      4.47 o 
 -10   2  16       58.61       62.62      5.01 o 
  -9   2  16       57.49       50.65      4.24 o 
  -8   2  16        7.29        4.51      3.48 o 
  -7   2  16       90.79      100.05      4.89 o 
  -6   2  16      245.45      238.76      7.01 o 
  -5   2  16        6.20        3.25      1.64 o 
  -4   2  16       23.52       22.73      2.47 o 
  -3   2  16      683.90      651.75      7.05 o 
  -2   2  16      254.51      238.37      6.33 o 
  -1   2  16        5.00        9.24      1.90 o 
   0   2  16       38.82       33.31      2.59 o 
   1   2  16       44.04       40.98      2.72 o 
   2   2  16      973.50      918.65     15.23 o 
   3   2  16        1.89        1.72      1.71 o 
   4   2  16        9.58       13.42      3.66 o 
   5   2  16      208.35      215.51      7.07 o 
   6   2  16       60.42       60.93      6.86 o 
   7   2  16       49.32       57.93      4.51 o 
   8   2  16       34.65       47.62      4.59 o 
 -10   3  16        0.65        2.33      3.35 o 
  -9   3  16        0.46        4.32      3.03 o 
  -8   3  16       26.11       33.22      4.03 o 
  -7   3  16        5.64       11.26      2.32 o 
  -6   3  16       68.88       66.29      5.70 o 
  -5   3  16       36.37       41.29      3.03 o 
  -4   3  16      405.88      386.81      8.56 o 
  -3   3  16       85.05       77.54      4.40 o 
  -2   3  16      502.81      494.70      7.47 o 
  -1   3  16        9.30        3.10      1.81 o 
   0   3  16       47.83       46.86      2.89 o 
   1   3  16        0.08       -0.44      1.74 o 
   2   3  16      101.97      103.75      4.00 o 
   3   3  16       61.73       53.02      3.60 o 
   4   3  16      353.37      337.22      8.15 o 
   5   3  16       61.89       58.12      4.46 o 
   6   3  16        5.92        5.85      3.04 o 
   7   3  16        9.95       11.30      3.25 o 
  -9   4  16       66.56       71.52      5.02 o 
  -8   4  16        0.65        1.16      2.85 o 
  -7   4  16      102.86      101.93      4.30 o 
  -6   4  16        5.76        9.11      2.34 o 
  -5   4  16      152.70      144.67      7.42 o 
  -4   4  16      253.09      245.03      8.05 o 
  -3   4  16      190.00      177.17     11.58 o 
  -2   4  16       23.63       32.24      4.39 o 
  -1   4  16      100.40       93.50      3.76 o 
   0   4  16        3.57        2.07      1.85 o 
   1   4  16       36.48       35.72      2.98 o 
   2   4  16       40.42       42.87      3.21 o 
   3   4  16      891.54      870.41     10.79 o 
   4   4  16      445.87      433.82     16.56 o 
   5   4  16      179.39      193.96      7.12 o 
   6   4  16      117.60      134.22      9.61 o 
  -8   5  16        7.80       13.07      3.10 o 
  -7   5  16        2.44       10.84      3.24 o 
  -6   5  16       28.45       29.53      5.04 o 
  -5   5  16       35.93       43.46      4.24 o 
  -4   5  16        1.37        1.07      2.55 o 
  -3   5  16       71.99       75.61      4.58 o 
  -2   5  16       73.25       63.59      4.77 o 
  -1   5  16       37.88       41.71      4.17 o 
   0   5  16      348.29      344.11      7.65 o 
   1   5  16       58.26       60.36      3.47 o 
   2   5  16       39.32       45.50      3.39 o 
   3   5  16       18.82       23.78      5.17 o 
   4   5  16       36.82       40.66      4.27 o 
   5   5  16       82.72       93.63      6.51 o 
  -6   6  16       85.91       87.76      5.55 o 
  -5   6  16       46.11       55.10      5.01 o 
  -4   6  16        6.49        4.78      3.14 o 
  -3   6  16       13.52       11.94      7.74 o 
  -2   6  16       63.97       62.17      9.08 o 
  -1   6  16      103.58      111.17      5.69 o 
   0   6  16        0.01       -4.05      2.70 o 
   1   6  16       40.14       40.59      3.47 o 
   2   6  16       21.80       24.53      3.55 o 
   3   6  16        1.43       -2.83      2.69 o 
   4   6  16      291.55      300.80      9.01 o 
  -3   7  16       35.57       39.41      4.99 o 
  -2   7  16        2.58        0.27      3.28 o 
  -1   7  16      102.37       96.34      5.71 o 
   0   7  16       34.40       44.11      4.83 o 
  -7   0  17      154.87      144.66      7.97 o 
  -5   0  17      410.83      432.77     12.53 o 
  -3   0  17        3.05        4.96      2.29 o 
  -1   0  17       75.01       55.50      3.67 o 
   1   0  17       89.13       92.50      4.51 o 
   3   0  17      403.72      397.69     12.63 o 
   5   0  17      158.14      151.83      8.73 o 
   7   0  17        1.16       -1.92      3.78 o 
 -10   1  17      132.62      179.15      9.54 o 
  -9   1  17        7.15        9.97      3.17 o 
  -8   1  17       37.57       48.82      6.00 o 
  -7   1  17       19.74       28.69      3.63 o 
  -6   1  17        2.41        1.34      2.50 o 
  -5   1  17       67.03       47.07      3.01 o 
  -4   1  17       72.49       71.93      3.36 o 
  -3   1  17       24.76       17.33      1.90 o 
  -2   1  17       74.79       65.58      2.71 o 
  -1   1  17        3.84        2.54      1.50 o 
   0   1  17       73.38       63.51      3.12 o 
   1   1  17       12.24       16.84      2.36 o 
   2   1  17      166.46      158.41      4.70 o 
   3   1  17      239.07      233.51      7.00 o 
   4   1  17        0.14       -0.56      2.19 o 
   5   1  17        0.66        0.28      3.25 o 
   6   1  17        0.78        0.04      2.50 o 
   7   1  17        0.40       -2.61      2.56 o 
 -10   2  17       14.55       21.20      3.91 o 
  -9   2  17       20.77       24.55      3.83 o 
  -8   2  17       27.13       29.51      3.76 o 
  -7   2  17       11.97       15.99      3.10 o 
  -6   2  17      122.87      130.16      5.42 o 
  -5   2  17       60.08       59.11      3.23 o 
  -4   2  17        3.45        3.10      2.28 o 
  -3   2  17      268.37      267.26      4.99 o 
  -2   2  17        0.97        2.10      1.70 o 
  -1   2  17       11.82       14.16      2.33 o 
   0   2  17        1.95        0.99      1.68 o 
   1   2  17      164.61      152.40      4.61 o 
   2   2  17       18.69       24.54      2.47 o 
   3   2  17      155.33      147.91      4.74 o 
   4   2  17      448.35      427.11      9.59 o 
   5   2  17      186.18      174.75      6.65 o 
   6   2  17       68.09       79.38      5.12 o 
   7   2  17       24.96       24.03      3.75 o 
  -9   3  17        0.79        1.65      3.07 o 
  -8   3  17        8.99       17.04      3.53 o 
  -7   3  17        0.20        0.13      1.94 o 
  -6   3  17       65.04       61.93      6.35 o 
  -5   3  17       13.13       16.70      3.26 o 
  -4   3  17       36.67       39.50      3.92 o 
  -3   3  17        3.99        5.56      2.53 o 
  -2   3  17       21.66       19.23      2.45 o 
  -1   3  17      135.26      127.95      4.29 o 
   0   3  17       84.92       82.54      3.64 o 
   1   3  17      103.38       99.91      3.90 o 
   2   3  17       35.14       38.72      3.14 o 
   3   3  17        4.58        7.48      2.21 o 
   4   3  17       71.21       69.86      3.78 o 
   5   3  17      126.84      122.04      5.92 o 
   6   3  17        8.03        5.10      2.94 o 
  -8   4  17       42.57       51.92      4.61 o 
  -7   4  17        1.18        0.38      2.26 o 
  -6   4  17       24.70       32.41      3.90 o 
  -5   4  17       13.85       14.90      3.10 o 
  -4   4  17       54.96       48.19      4.09 o 
  -3   4  17       82.43       91.23      5.32 o 
  -2   4  17      138.56      143.97      5.94 o 
  -1   4  17       52.12       48.37      3.12 o 
   0   4  17      108.57      101.82      3.98 o 
   1   4  17       58.41       56.34      3.36 o 
   2   4  17       35.72       34.79      3.11 o 
   3   4  17       42.32       44.77      3.59 o 
   4   4  17       30.09       35.71      3.26 o 
   5   4  17       18.75       19.67      3.64 o 
   6   4  17      298.22      286.31     12.57 o 
  -7   5  17        0.98        1.04      3.06 o 
  -6   5  17       20.86       20.50      3.68 o 
  -5   5  17        6.27        9.82      3.45 o 
  -4   5  17       10.49        8.33      2.98 o 
  -3   5  17       48.03       50.24      4.40 o 
  -2   5  17       13.33       16.66      3.51 o 
  -1   5  17        2.14       -0.53      2.48 o 
   0   5  17        3.02        2.63      2.13 o 
   1   5  17      244.11      236.72      6.44 o 
   2   5  17       56.43       58.98      3.63 o 
   3   5  17       75.85       68.86      4.76 o 
   4   5  17       25.52       30.35      3.98 o 
  -5   6  17       97.29      126.66      6.38 o 
  -4   6  17        0.01        3.26      2.94 o 
  -3   6  17       27.49       33.77      4.37 o 
  -2   6  17        7.84        4.92      4.56 o 
  -1   6  17      105.26      103.33      5.67 o 
   0   6  17        2.12        4.70      3.01 o 
   1   6  17        2.44        2.74      2.46 o 
   2   6  17       42.84       42.95      4.39 o 
  -8   0  18       68.23       68.40      6.41 o 
  -6   0  18      333.02      335.71     11.66 o 
  -4   0  18      211.98      179.97      5.84 o 
  -2   0  18      238.04      230.98      6.62 o 
   0   0  18      182.69      182.04      8.20 o 
   2   0  18       69.95       72.23      6.25 o 
   4   0  18        4.00       -1.51      3.23 o 
   6   0  18       68.03       66.78      6.76 o 
  -9   1  18      114.61      120.97      8.37 o 
  -8   1  18       17.88       17.35      4.94 o 
  -7   1  18       44.90       51.55      5.85 o 
  -6   1  18        4.50        5.98      3.43 o 
  -5   1  18       45.29       53.60      3.17 o 
  -4   1  18       27.22        5.97      2.34 o 
  -3   1  18       39.44       29.88      2.27 o 
  -2   1  18       44.90       39.71      2.58 o 
  -1   1  18       14.85       10.12      1.86 o 
   0   1  18      126.14      104.23      3.95 o 
   1   1  18      190.73      180.50      5.06 o 
   2   1  18       38.00       41.71      3.17 o 
   3   1  18      569.11      554.29     10.84 o 
   4   1  18       75.19       77.03      4.79 o 
   5   1  18       24.36       30.70      3.80 o 
   6   1  18       12.39       14.10      3.49 o 
  -9   2  18       44.09       53.82      6.96 o 
  -8   2  18       26.98       25.47      5.45 o 
  -7   2  18       14.06       24.51      5.09 o 
  -6   2  18        4.73        8.09      2.87 o 
  -5   2  18      194.19      193.19      5.20 o 
  -4   2  18       16.83       18.32      2.66 o 
  -3   2  18        1.39        0.44      2.32 o 
  -2   2  18      323.09      307.37      8.19 o 
  -1   2  18      110.61      115.79      4.13 o 
   0   2  18        0.07       -0.33      1.66 o 
   1   2  18      287.40      274.12      7.90 o 
   2   2  18      103.66       92.42      4.03 o 
   3   2  18       67.58       66.16      3.61 o 
   4   2  18       57.01       46.86      4.40 o 
   5   2  18       16.78       12.52      3.42 o 
   6   2  18       18.74       15.18      3.55 o 
  -8   3  18       27.61       40.52      4.39 o 
  -7   3  18       63.54       64.41      6.66 o 
  -6   3  18       32.77       46.13      4.29 o 
  -5   3  18       29.56       27.96      3.72 o 
  -4   3  18      238.17      228.96      7.15 o 
  -3   3  18       10.61       11.65      2.94 o 
  -2   3  18       75.98       62.15      4.32 o 
  -1   3  18        6.06        5.67      1.89 o 
   0   3  18        2.49       -0.16      1.82 o 
   1   3  18        0.19        2.00      1.99 o 
   2   3  18      221.93      229.97      5.97 o 
   3   3  18        0.53        0.57      2.04 o 
   4   3  18      112.76      125.77     11.75 o 
   5   3  18       22.25       24.07      3.89 o 
  -7   4  18       35.46       40.69      3.54 o 
  -6   4  18        3.13        1.34      2.95 o 
  -5   4  18       10.68       13.41      3.16 o 
  -4   4  18       95.00      100.32      5.37 o 
  -3   4  18       83.33       84.49      5.80 o 
  -2   4  18       12.52       12.40      3.26 o 
  -1   4  18       51.78       48.70      4.35 o 
   0   4  18        6.31        6.89      2.99 o 
   1   4  18       26.98       34.22      3.10 o 
   2   4  18        8.84       10.79      2.42 o 
   3   4  18       68.53       73.52      5.78 o 
   4   4  18       10.88       11.07      3.29 o 
   5   4  18        2.20        3.67      3.21 o 
  -6   5  18       35.15       38.68      4.58 o 
  -5   5  18       14.41       23.55      5.67 o 
  -4   5  18        1.39        2.31      2.92 o 
  -3   5  18       19.66       17.85      3.52 o 
  -2   5  18       23.04       21.54      3.71 o 
  -1   5  18        7.45        5.04      3.00 o 
   0   5  18        2.64        1.13      2.67 o 
   1   5  18      155.17      160.51      5.33 o 
   2   5  18        5.81        4.12      2.57 o 
   3   5  18       70.78       88.40      5.45 o 
  -3   6  18        9.50        8.96      3.33 o 
  -2   6  18      102.25      100.11      5.89 o 
  -1   6  18      128.02      134.61     12.41 o 
   0   6  18       66.77       68.21      6.48 o 
  -7   0  19       64.98       71.32      6.81 o 
  -5   0  19        3.39        0.45      3.98 o 
  -3   0  19        9.79       16.94      2.86 o 
  -1   0  19      192.20      171.46      6.10 o 
   1   0  19      151.39      135.78      8.02 o 
   3   0  19      132.95      158.67      8.88 o 
   5   0  19      121.73      136.41      8.93 o 
  -8   1  19       23.34       19.52      5.45 o 
  -7   1  19       13.20       11.75      4.49 o 
  -6   1  19      111.75      107.26      5.31 o 
  -5   1  19      189.27      211.91      8.07 o 
  -4   1  19      258.25      260.42      6.00 o 
  -3   1  19        8.67        6.43      1.81 o 
  -2   1  19       49.22       50.85      2.72 o 
  -1   1  19       84.18       90.80      3.85 o 
   0   1  19       77.76       77.60      3.58 o 
   1   1  19       20.04       26.17      2.80 o 
   2   1  19        2.10        0.68      3.05 o 
   3   1  19       24.73       29.75      3.65 o 
   4   1  19       39.36       39.55      4.10 o 
   5   1  19        5.90        6.89      3.08 o 
   6   1  19        1.98        1.01      4.34 o 
  -8   2  19        2.24       -2.02      3.93 o 
  -7   2  19       32.99       37.17      6.05 o 
  -6   2  19        2.17        6.30      4.14 o 
  -5   2  19        0.60       -3.00      2.00 o 
  -4   2  19        1.07        1.91      2.17 o 
  -3   2  19        0.06       -2.20      2.18 o 
  -2   2  19       26.07       36.77      3.05 o 
  -1   2  19      210.01      200.72      5.39 o 
   0   2  19       45.19       44.12      3.24 o 
   1   2  19       91.23       94.87      4.05 o 
   2   2  19      218.45      241.34      6.15 o 
   3   2  19        0.80        0.56      2.62 o 
   4   2  19      252.90      258.64      8.26 o 
   5   2  19       78.29       77.05      5.24 o 
  -8   3  19        8.32       21.63      5.75 o 
  -7   3  19        0.06       -2.82      4.24 o 
  -6   3  19       83.48       86.01      5.17 o 
  -5   3  19       26.66       25.18      3.75 o 
  -4   3  19       19.92       14.36      3.30 o 
  -3   3  19      260.98      276.95      8.01 o 
  -2   3  19       81.49       69.23      4.53 o 
  -1   3  19       30.15       33.20      3.08 o 
   0   3  19        0.23       -0.45      2.03 o 
   1   3  19        0.28        0.74      2.06 o 
   2   3  19       53.32       59.43      3.74 o 
   3   3  19      107.85      127.67      4.89 o 
   4   3  19       51.77       43.26      4.46 o 
  -6   4  19        0.22        1.08      3.10 o 
  -5   4  19       66.13       65.90      4.89 o 
  -4   4  19        0.42        0.68      2.65 o 
  -3   4  19       27.42       28.10      4.01 o 
  -2   4  19        9.89        5.32      3.91 o 
  -1   4  19       29.98       37.84      8.12 o 
   0   4  19      142.48      141.09      4.96 o 
   1   4  19       64.84       74.58      4.57 o 
   2   4  19       94.35       98.08      5.62 o 
   3   4  19       35.60       44.87      4.79 o 
  -5   5  19        1.86       -1.79      2.94 o 
  -4   5  19       11.46       13.99      3.62 o 
  -3   5  19        1.25        3.22      3.19 o 
  -2   5  19       52.05       54.63      4.69 o 
  -1   5  19        0.02        1.24      2.79 o 
   0   5  19       25.68       31.57      8.04 o 
   1   5  19      309.37      318.46      7.42 o 
   2   5  19       18.00       33.72      4.12 o 
  -6   0  20      319.40      321.53     12.22 o 
  -4   0  20      147.66      144.70      8.63 o 
  -2   0  20       18.77       16.27      4.01 o 
   0   0  20       92.74       82.63      4.86 o 
   2   0  20       30.45       45.44      6.05 o 
   4   0  20       55.61       57.05      6.76 o 
  -8   1  20        6.29        7.21      4.79 o 
  -7   1  20       16.34       22.69      5.65 o 
  -6   1  20       44.15       50.59      4.47 o 
  -5   1  20        5.53        6.47      3.09 o 
  -4   1  20        1.29        2.73      2.23 o 
  -3   1  20       22.76       17.69      2.69 o 
  -2   1  20       62.73       64.82      3.06 o 
  -1   1  20       57.53       63.74      3.94 o 
   0   1  20       58.70       61.24      3.52 o 
   1   1  20      151.01      155.89      5.18 o 
   2   1  20        9.13       11.42      2.91 o 
   3   1  20      135.80      144.01      6.68 o 
   4   1  20      267.09      296.63      8.92 o 
  -7   2  20       23.85       34.04      6.56 o 
  -6   2  20       54.46       65.57      6.91 o 
  -5   2  20       83.72       89.05      4.16 o 
  -4   2  20        4.10        5.00      2.78 o 
  -3   2  20       26.58       28.06      3.78 o 
  -2   2  20       54.31       56.40      3.40 o 
  -1   2  20        0.86       -0.01      1.99 o 
   0   2  20        0.14       -1.76      1.97 o 
   1   2  20        7.11        7.26      2.38 o 
   2   2  20        1.60        5.69      2.70 o 
   3   2  20        0.15        0.91      2.76 o 
   4   2  20        2.31       -2.43      2.56 o 
  -6   3  20        9.21        8.45      6.81 o 
  -5   3  20       54.00       58.77      4.55 o 
  -4   3  20       27.63       27.00      3.83 o 
  -3   3  20      283.39      287.50      8.47 o 
  -2   3  20      207.33      196.94     10.80 o 
  -1   3  20        0.02       -0.44      2.09 o 
   0   3  20       13.95       20.95      2.90 o 
   1   3  20        0.86        0.08      2.24 o 
   2   3  20      183.35      206.69      6.83 o 
   3   3  20       44.43       59.48      4.12 o 
  -5   4  20       25.15       39.07      4.62 o 
  -4   4  20      136.19      128.91      6.24 o 
  -3   4  20       32.08       43.13      4.72 o 
  -2   4  20       17.63       19.78      3.68 o 
  -1   4  20      141.41      129.49      6.26 o 
   0   4  20       74.85       80.07      9.48 o 
   1   4  20       57.30       69.70      5.49 o 
   2   4  20       21.62       20.43      3.17 o 
  -7   0  21        0.25        2.77      4.79 o 
  -5   0  21      476.62      511.00     15.46 o 
  -3   0  21       28.26       40.96      4.18 o 
  -1   0  21      172.53      191.43      7.82 o 
   1   0  21      101.44      114.46      7.97 o 
   3   0  21      218.82      215.23     11.05 o 
  -7   1  21        8.51        3.28      5.40 o 
  -6   1  21       21.60       24.61      4.08 o 
  -5   1  21        0.71       -1.09      2.67 o 
  -4   1  21       18.51       22.19      3.08 o 
  -3   1  21       10.20        6.37      2.37 o 
  -2   1  21        2.37        1.30      1.84 o 
  -1   1  21       17.01       25.07      2.88 o 
   0   1  21       87.32       97.20      4.37 o 
   1   1  21       25.64       27.55      3.28 o 
   2   1  21      166.35      167.92      8.35 o 
   3   1  21      119.35      116.70      6.03 o 
  -6   2  21       64.55       64.06      7.16 o 
  -5   2  21        3.05        3.63      2.55 o 
  -4   2  21       16.78       21.94      3.67 o 
  -3   2  21      250.52      273.54      8.27 o 
  -2   2  21       26.40       41.00      4.43 o 
  -1   2  21       19.31       22.79      2.97 o 
   0   2  21      127.22      137.87      5.04 o 
   1   2  21        1.79       -0.09      2.15 o 
   2   2  21      138.53      145.71      5.33 o 
   3   2  21       11.28        7.33      3.22 o 
  -5   3  21       56.82       60.61      4.85 o 
  -4   3  21       36.18       33.34      4.54 o 
  -3   3  21        0.46       -2.33      2.79 o 
  -2   3  21        3.97        3.67      3.15 o 
  -1   3  21       24.19       27.02      7.97 o 
   0   3  21       20.87       23.24      3.18 o 
   1   3  21       15.80       24.41      3.26 o 
   2   3  21        3.61        3.63      3.17 o 
  -2   4  21      114.07      127.63      6.28 o 
  -1   4  21        0.21        1.71      2.99 o 
  -4   0  22        4.62        3.08      4.69 o 
  -2   0  22      111.33      130.74      6.05 o 
   0   0  22      298.86      306.35     12.47 o 
   2   0  22       45.30       56.08      7.16 o 
  -5   1  22      206.97      239.31      8.21 o 
  -4   1  22       47.31       59.89      4.87 o 
  -3   1  22      111.09      130.10      5.06 o 
  -2   1  22        1.04        2.35      2.33 o 
  -1   1  22      118.94      124.38      4.92 o 
   0   1  22       52.01       57.32      3.80 o 
   1   1  22        3.96        6.02      3.08 o 
   2   1  22       18.09       19.16      3.78 o 
  -4   2  22        1.75        0.92      3.91 o 
  -3   2  22        4.29        2.02      3.20 o 
  -2   2  22      120.26      105.72      5.86 o 
  -1   2  22       91.81       99.37      4.50 o 
   0   2  22        2.48        5.97      2.53 o 
   1   2  22      112.83      122.08      5.05 o 
  -1   0  23        0.36       -0.71      4.08 o 
                                                 
